# Supplementary material for: Sex Differences in Behavioral and Brainstem Transcriptomic Neuroadaptations following Neonatal Opioid Exposure in Outbred Mice
Source: eNeuro. 2021 Sep 20;8(5):ENEURO.0143-21.2021. doi: 10.1523/ENEURO.0143-21.2021 (PMC8454922; doi:10.1523/ENEURO.0143-21.2021)
Supplement: Figure 10-1 — Differential gene expression, sex-combined analysis. Download Figure 10-1, TXT file. [file enu-eN-NWR-0143-21-s02.txt]

Gene	logFC	logCPM	PValue	FDR
Samd3	1.323991543	-0.768243093	5.63E-05	0.557382131
Cdca5	1.00740527	-0.510912907	7.69E-05	0.557382131
Itm2a	2.735671871	2.68706532	0.000289243	1
Prdm6	-0.913239679	-0.510121858	0.000383443	1
Melk	0.681517492	-0.100904121	0.000667723	1
S100a8	-1.244244413	0.955822557	0.000735976	1
Krt25	-0.643327495	0.101129918	0.001785223	1
Nlrc5	0.768540952	-0.339155221	0.002376024	1
Hoxc6	-0.651358911	0.61506702	0.002723629	1
Hist1h4i	-0.594341255	1.088143007	0.003525541	1
Myo1a	0.853974666	-0.775141912	0.003914054	1
Dydc2	0.489598561	1.252379847	0.004326889	1
Prkcg	0.413223643	3.724715701	0.006100581	1
Eomes	1.336954448	0.738277012	0.006775554	1
Hpse	0.481550259	2.06021326	0.006938901	1
Nmb	0.605544729	0.456899107	0.007095027	1
Zfp36	-0.418220373	1.984344303	0.007298905	1
Klf2	-0.443442273	1.984981238	0.007936486	1
Naip5	0.514288954	0.586276703	0.008261871	1
Col6a6	0.569929982	1.373194509	0.008455513	1
Sox1ot	0.357174263	2.527576598	0.008472333	1
Fcmr	-0.879099757	-0.74485223	0.008513549	1
Dnase1l2	0.658825457	0.812618388	0.009309299	1
Pcdha9	-0.783983287	0.866243428	0.009607784	1
Mms22l	0.423419326	1.677488645	0.009752635	1
Hist1h2bc	-0.330455205	4.084854852	0.011134468	1
Il27ra	0.713285757	-0.380787646	0.011233425	1
Srrm4	0.304287308	4.850090933	0.011652919	1
Ccr2	-1.047198747	-0.81244479	0.011692524	1
Cbln3	0.853804381	3.085386272	0.011886865	1
Smtnl2	-0.385721172	2.679102753	0.011990587	1
Cnpy1	1.837677706	1.390192757	0.012728744	1
Serpinb8	0.625734036	0.472281203	0.013830011	1
Adamts16	0.417280743	3.03577518	0.014011554	1
Ttc39aos1	0.344074747	3.130316096	0.014035314	1
Id2	-0.238064048	6.493735605	0.014928303	1
Fat2	0.500238052	4.004214441	0.015148815	1
Npr1	0.395169614	1.985197901	0.015386504	1
Spata32	0.673304645	-0.690471015	0.015984467	1
Gabra6	1.060496983	2.819138879	0.016281319	1
Myh8	0.787805315	-1.048354739	0.016843109	1
Tbx3os1	0.643288416	0.437150999	0.016857629	1
Pisd-ps1	0.55596544	6.024948843	0.017340439	1
S100a9	-0.986308833	1.334881926	0.017441645	1
Lmx1a	0.933937929	1.072748478	0.01745437	1
Mcm6	0.670582311	3.071058378	0.017469357	1
Lncppara	0.633614731	0.698795487	0.017618459	1
Cwh43	0.739834607	-0.942169346	0.018970433	1
C1qtnf4	-1.254746989	1.00121807	0.01930914	1
Igfbpl1	0.822794292	-0.428268174	0.01987534	1
Tcea2	0.289326455	4.740966715	0.020980441	1
Mfap5	-0.526083812	0.922245513	0.021670072	1
Iqca	-0.784460461	-1.104672912	0.02182843	1
Wnt8b	0.680591001	-0.949242582	0.021907087	1
Hist3h2a	-0.309793797	3.593016606	0.022457955	1
Ccdc150	0.728777105	-0.576665971	0.023118573	1
Ccdc15	0.388942052	1.097354129	0.023498063	1
Plekhg4	0.598505516	0.620370838	0.02424577	1
Galnt15	-0.306025143	4.022675741	0.024264204	1
Vipr1	0.562464007	-0.309403068	0.025206857	1
Cldn11	-0.234447946	10.28906849	0.025422679	1
Selenov	0.465952674	0.321520177	0.025898503	1
Msx2	-0.589006849	-0.275781165	0.026221966	1
Cpsf4l	0.815280769	-0.016487863	0.026756661	1
Ccdc116	0.567661833	0.342653947	0.026847742	1
Ripply2	-0.591034429	0.511717418	0.026926187	1
Syne3	-0.456021547	2.298500986	0.026991741	1
Chrdl2	0.617331963	-0.739056866	0.02727671	1
Efna2	-0.467699793	2.507126039	0.027896177	1
Acsm5	0.415906666	0.824715678	0.0279336	1
Capn11	-0.777206162	0.380523755	0.028045628	1
Pmfbp1	0.387787069	1.38186935	0.02809876	1
Cdk2	0.31785497	2.894280718	0.028098773	1
Pla2g4b	0.677241991	-0.18933549	0.028229057	1
Alox5ap	-0.517640631	0.311620868	0.028717584	1
Emp3	-0.495098984	0.922525715	0.029103819	1
Rfc5	0.30191881	2.93870068	0.029219863	1
Mis18a	0.325493709	1.351182833	0.030064646	1
Arhgef33	0.578997494	1.284615048	0.030124047	1
Onecut3	0.343088616	1.164041316	0.030305134	1
Thsd7b	0.279390381	3.511559588	0.030898172	1
H2-Q1	-0.763293223	0.21564638	0.031695463	1
Gstm6	0.498091989	-0.217437196	0.031895594	1
Slc6a2	0.511833348	2.324655309	0.032065302	1
Serpina3c	-0.756257908	-0.482384267	0.032472816	1
Mlxip	0.285841564	4.845699475	0.032704765	1
Mab21l1	0.259045876	3.584940265	0.032817742	1
Tdgf1	1.329473912	1.199613503	0.032906737	1
Naa40	0.281116451	4.861757195	0.033338809	1
Pax6	0.279127989	3.586681925	0.033387864	1
Mirg	0.41875711	4.402393078	0.033496072	1
Snapc1	0.298777197	4.996351272	0.033882309	1
Magel2	0.348601229	2.943366309	0.034847574	1
Ybx2	0.508154527	0.023118022	0.035163788	1
Arg2	-0.434524619	0.634883712	0.035289663	1
Mir3060	0.682614749	-0.957989504	0.03654623	1
Mtln	-0.394673381	3.163697959	0.036779248	1
Tmem269	0.793532977	-0.868050111	0.037561429	1
Serpina1b	-0.680595239	0.235100466	0.037771111	1
Prokr1	0.517862755	-0.66885801	0.037794766	1
Msr1	-0.649388825	-0.410652999	0.037963944	1
Tmem30c	0.619854022	-0.864634443	0.038094145	1
Cox7b2	-0.64245111	-0.64470074	0.038501659	1
Fggy	0.254082342	3.632462023	0.038631358	1
Ebna1bp2	0.195887033	5.316217908	0.038726057	1
Prickle3	-0.615184619	-0.629544287	0.03880896	1
Wdr66	0.448218462	0.568871735	0.04020459	1
Plpp5	0.262646163	3.722634545	0.040461476	1
Pisd-ps2	0.447355054	4.314411826	0.040531935	1
Mblac1	-0.438828448	0.543184025	0.040701801	1
Tub	0.185165698	6.924784169	0.041082292	1
Vkorc1	-0.491131612	0.412208806	0.041360031	1
Ifi207	-0.906515558	-0.698433058	0.041634698	1
Fam92b	0.664263952	-0.939756396	0.042336751	1
Foxc2	-0.604701457	0.004905724	0.042846217	1
Lrrc46	-0.544290124	-0.608463573	0.043660095	1
Emcn	-0.270991952	2.990866871	0.043944318	1
Snrnp200	0.208788029	6.775876474	0.04414714	1
Tmod4	0.63736955	-0.368221044	0.044161492	1
Mapk1ip1	0.250092405	4.601446061	0.044252554	1
Miat	0.389843212	7.681227285	0.044601556	1
Myom3	0.484850267	-0.107077656	0.045943907	1
Rmc1	0.199087226	5.151370694	0.046254288	1
Sntg2	0.477562166	0.266802996	0.04715722	1
Rpain	0.255952441	3.426269248	0.047214646	1
Gadl1	0.652421082	-0.180733588	0.04728235	1
Timp1	0.544515751	-0.108936153	0.047470359	1
Pde4c	-0.692134397	-0.592824161	0.047495176	1
Dpm3	-1.329210807	1.321062997	0.047714456	1
Pisd	0.235812666	5.102945455	0.047900583	1
Nhlh2	0.369088685	2.693562742	0.048347037	1
Rtl9	0.353542853	1.769924463	0.048642555	1
Kat8	0.221378216	4.093383797	0.04879436	1
Zmym3	0.215900487	6.456710127	0.048940231	1
Gng11	-0.233570007	5.20372351	0.049063936	1
Rsg1	-0.586987667	-0.97885795	0.049334962	1
Hdac3	0.174511212	6.721402227	0.049576608	1
Mfsd11	0.196122145	4.951715467	0.049610653	1
Pcsk1n	-1.006331057	4.034655963	0.04972928	1
Med12	0.296360219	5.031919652	0.050232922	1
Ghrl	0.553982788	0.346278598	0.05030339	1
Adcy1	0.241688168	7.532676237	0.050374165	1
Yae1d1	0.233731101	4.978307596	0.050800824	1
Cenpu	0.450660832	-0.11287323	0.051026784	1
Ablim3	0.254967985	4.225186015	0.051722183	1
Prrt2	0.672421272	-0.884076051	0.052278562	1
Kcna5	-0.371742926	1.464594475	0.052284689	1
Vinac1	0.453725057	0.133130529	0.052516367	1
Slc23a1	-0.490931567	-0.026441186	0.052629104	1
Ccdc89	-0.317938723	0.903657306	0.052650193	1
Reps1	0.188096631	5.555302529	0.052702878	1
Dbf4	0.367621846	1.676410846	0.054241742	1
Lgals4	0.443467012	1.002675974	0.054506172	1
Chrnb2	0.199745315	6.158474315	0.054604281	1
Cep89	0.271853136	2.901084064	0.054759013	1
K230010J24Rik	0.473949294	-0.004501279	0.054789266	1
Tnfrsf18	0.513824	0.455113027	0.055037903	1
Mapk12	0.276273843	3.320742061	0.055118825	1
Polr2l	-0.782676608	2.860611924	0.055242301	1
Cryba2	0.701964176	-0.631142083	0.055274005	1
Atp8b2	0.213883318	6.629850119	0.055300902	1
Ackr1	0.248270677	4.176725921	0.055970613	1
Mustn1	0.670236764	-0.268092927	0.056008636	1
Steap3	-0.32083839	2.742810762	0.056129679	1
Myo5c	0.510149516	0.756638171	0.057064655	1
Cd1d1	0.239755995	2.409802706	0.057132843	1
Zfp592	0.241075092	5.006130228	0.057590522	1
Rtel1	0.278214335	4.294936487	0.05789132	1
Ttll6	0.598667821	-0.785742151	0.058315191	1
C8g	0.490886092	0.758274818	0.058365252	1
Serpind1	-0.592358572	2.781619881	0.058388373	1
Acot1	-0.259730701	2.846868572	0.058599421	1
Cabyr	0.273833719	3.299654468	0.058974315	1
Adat2	0.327447968	1.78585575	0.059006535	1
Tmem216	0.243962423	2.760924281	0.059063997	1
Slc14a1	0.204688548	4.972296654	0.059697901	1
Slc36a2	0.553728312	0.668065931	0.059718559	1
Slc25a31	-0.711361473	-1.293507203	0.059946902	1
Neurod1	0.513983679	2.671359928	0.060025371	1
Iffo2	0.195411489	4.785916209	0.060495601	1
Dynlt1c	0.530567442	-0.388768056	0.060563731	1
Spx	0.427801069	-0.019002035	0.060979902	1
Rgs8	0.156147086	6.756332037	0.061267458	1
Zscan22	0.245343993	3.150620754	0.061934892	1
Rrp1b	0.273215369	3.870126006	0.06236113	1
Dqx1	0.631840695	-1.122565914	0.06249406	1
Nrg4	0.370261329	0.749116673	0.062611211	1
Hsf5	0.556847094	-0.66732342	0.06280184	1
Dhx32	0.209498017	4.547108255	0.063253001	1
Slc7a8	0.268730315	4.459654262	0.063406744	1
Rnf26	0.449128558	0.811726802	0.063595578	1
Irf4	0.628564175	-0.459518202	0.063600109	1
Arhgap25	0.293422674	1.800948096	0.063651362	1
Mex3a	0.27222932	2.324660476	0.063731081	1
Rfx5	0.233629392	4.047501259	0.063773303	1
Slc25a21	0.420039666	0.462490482	0.063841702	1
Spdl1	0.470980066	0.261073357	0.064189659	1
Pcdhga4	0.302254896	1.807787951	0.064221906	1
Mrps34	-1.128233699	-0.125716615	0.064823855	1
Gsta3	0.539781642	0.398257955	0.065002137	1
H2-Ab1	-0.674077061	-0.314764166	0.06527266	1
Baz2a	0.2217207	5.981187004	0.065994249	1
M5C1000I18Rik	0.342206977	0.648571212	0.066041782	1
Odf2	0.232594545	5.575828463	0.066100939	1
Pcgf2	0.309417287	3.037685636	0.067214536	1
Myo19	0.403660424	3.164365938	0.067668289	1
Akip1	0.348324786	1.221973276	0.067923766	1
Ccdc60	0.444156063	-0.440481843	0.067983602	1
Adi1	-0.248656905	6.500558956	0.068178922	1
Tnnt3	-1.426223715	0.252129933	0.06825117	1
Lrrfip1	0.193709047	5.285988197	0.068454389	1
Snhg17	0.299546125	3.425584811	0.068905864	1
Zfp36l1	-0.400677974	2.175817907	0.068945203	1
Mir124a-1hg	0.340133705	6.516682418	0.069342323	1
H2afj	-0.253488419	2.584573098	0.069404508	1
Pole	0.388697398	1.668599349	0.069658607	1
Pabpn1	0.325763972	4.50907645	0.069811315	1
Col24a1	0.459648766	2.773220591	0.069930411	1
Tfdp1	0.164287418	5.617983205	0.069989532	1
Hjurp	0.217162096	4.357669248	0.070801645	1
Chst2	-0.150877235	7.389903145	0.071218353	1
Avil	0.487270817	-0.051484587	0.071486138	1
Htr4	0.321244742	1.802934268	0.071628838	1
Ankrd61	0.501463843	-0.115248011	0.071742515	1
Slc26a8	0.301036063	1.727293095	0.071767718	1
Casq1	-0.610327728	-0.016435834	0.071912171	1
Adcyap1r1	0.153451518	8.51280624	0.072190165	1
Hoxb4	-0.276329002	3.124357715	0.072847713	1
Cd300a	0.389207291	0.195179191	0.073093234	1
Gulo	0.643308456	-0.997361442	0.073262152	1
Greb1	0.323761428	0.766688742	0.073632642	1
Atg16l2	0.275879783	3.548201922	0.074103353	1
Hoxc5	-0.227754564	3.550572478	0.074217777	1
Nova2	0.229428942	5.363551738	0.07424761	1
Rbp4	-0.385738023	1.984058143	0.07430457	1
Myo5b	0.271820984	3.896988305	0.074399221	1
Ifitm1	-0.511915606	1.535446057	0.074568076	1
Cfap46	0.264134742	3.323157995	0.074717134	1
Vash2	0.215974354	3.636738489	0.074860946	1
Casr	0.270166926	4.10676936	0.074913084	1
Dcn	-0.41933812	5.17431601	0.075009209	1
Sh3rf3	0.284376862	3.365208689	0.075355584	1
Nptxr	0.208919538	6.970561282	0.075515786	1
Osr1	-0.646145137	0.198313668	0.075663059	1
Acta1	-1.372223203	0.849632117	0.075935987	1
Spag17	0.695375894	-1.258205217	0.076060276	1
Zmynd11	0.170128013	6.904063806	0.076229474	1
Eva1b	-0.824348799	-0.27307465	0.076242686	1
Ccn3	-0.45945859	3.270090845	0.076424759	1
Drd1	0.670232697	0.273585133	0.076607248	1
Sytl4	-0.369069956	1.144446841	0.076679406	1
Trim43a	0.551980665	-0.307206247	0.077193376	1
Syde2	0.235344116	3.333847444	0.077241048	1
Optn	0.168723365	5.057310033	0.077329148	1
Gcg	-0.474930534	-0.047438921	0.077391393	1
Lyl1	-0.78971292	-0.024694193	0.077530817	1
Tmem253	0.623549142	-0.337270628	0.077572294	1
Frem3	0.320203423	1.939700075	0.077740638	1
Gramd2	0.271701555	2.440714551	0.077864562	1
Grrp1	-0.823845762	-0.681889015	0.078012582	1
Rpl36	-1.158393999	3.929232021	0.078047802	1
Rprml	-0.785377088	-0.962787451	0.07811702	1
Mtmr3	0.160037848	6.650792978	0.07831259	1
Pde4d	0.219167344	5.965812801	0.078503059	1
Zfp750	0.400173106	0.00768128	0.078856246	1
Dynlt1a	0.283112211	1.448452234	0.07891394	1
Zkscan4	0.268857258	2.025784936	0.078937811	1
Fam227a	0.398103495	2.718221546	0.079094806	1
Tamm41	0.234019846	3.376794746	0.079209325	1
Pfkfb1	0.373185056	-0.178212144	0.079222734	1
Sel1l3	0.152091801	5.293268431	0.07946871	1
Tdrd5	0.304245017	1.901041353	0.079622261	1
Serpina3n	-0.284228897	5.824758448	0.07964481	1
Stac3	0.441242186	0.811150235	0.080191925	1
Shisa7	0.221735983	4.997357578	0.080203791	1
Carmil1	0.155706669	5.693677914	0.080878456	1
Car8	0.331590614	4.586104118	0.080985093	1
Cemip2	0.169403144	5.928577228	0.080999374	1
Dusp14	0.303021104	2.044749714	0.081211403	1
Ddx11	0.30623822	1.267459626	0.081271144	1
Dgat1	0.222967005	4.234909562	0.081861666	1
Vwa3a	0.522286287	1.067995466	0.082080593	1
Foxb1	-0.347059564	0.632735812	0.082174654	1
Npff	0.470719938	-0.250400247	0.082228044	1
Zfp512b	0.264680444	5.33127161	0.082346185	1
Ccdc40	0.350523593	0.614450859	0.083041469	1
Lyve1	-0.441422099	1.600690268	0.08305319	1
Cdhr1	0.280346325	2.468090949	0.083172403	1
Stk31	0.481626055	-0.85712889	0.083197086	1
Cabcoco1	0.364744071	0.591503633	0.083408943	1
Serpina3f	0.494214678	-0.572006249	0.083577758	1
Fsbp	0.465007455	0.020089885	0.083607905	1
Srrm2	0.255424263	8.858675222	0.083627443	1
Cacng5	0.19862445	4.777780391	0.083980416	1
Lrrc71	0.41279514	0.022642574	0.084343666	1
Gosr2	0.140364579	6.721760991	0.084370689	1
Pigyl	-0.596902531	2.711334323	0.084384224	1
Pomt2	0.182395777	5.325075857	0.084714315	1
Hoxb2	-0.439714501	0.751529847	0.085013656	1
Grcc10	-0.591359702	1.971288384	0.085549667	1
Wnt16	-0.417643122	-0.39805637	0.086020723	1
Apbb3	0.223343184	4.611066595	0.086361244	1
Fahd1	-0.21956146	4.151928829	0.086448523	1
Gjb6	-0.159880169	6.515376893	0.086554167	1
Slc9a3	0.371583995	0.37211846	0.086833522	1
Agbl4	0.248844399	3.58163487	0.087092346	1
Prr7	-1.078513048	-0.630073846	0.087150236	1
Ptpn20	0.519821782	-0.959926398	0.087542139	1
Atg16l1	0.186323051	5.430150705	0.087857091	1
S100a3	0.416453508	0.159538928	0.088100239	1
Sec16b	0.433883843	0.068609077	0.088162913	1
Fam98c	-0.381566092	2.868328455	0.088410829	1
Gpat2	0.658945918	-0.126782064	0.088567612	1
Kcnk12	-0.669464531	0.427287092	0.088612504	1
Edn1	-0.355607246	2.012015408	0.088960341	1
Nppc	-0.294763775	3.035483464	0.08907347	1
Hes1	-0.328993141	2.185756588	0.089186944	1
Pnma3	0.17234423	5.088254158	0.08931429	1
Serac1	0.258787009	4.063657503	0.090293446	1
Gpr89	0.198530113	4.784925369	0.090293762	1
Prpf8	0.191694771	7.768750553	0.090439731	1
Prr36	0.240978048	3.22349039	0.09073558	1
Igsf1	0.164389554	6.132849934	0.090848798	1
Csf2rb2	0.467378347	0.025244841	0.090982904	1
Arhgap10	-0.280029135	2.201056273	0.091519501	1
Tnni3	-0.490087706	-0.489174667	0.091733806	1
Cth	0.498916595	1.243674772	0.091759201	1
Spry2	-0.175321508	5.160100931	0.091970185	1
Slc7a7	0.319468137	0.736678744	0.092114522	1
Ddit4l	-0.264043471	2.09719847	0.092129199	1
Fxyd3	-0.500478379	-0.905555129	0.092191381	1
Dnaaf3	0.548124435	-1.063496613	0.092204127	1
Gpatch8	0.239540276	6.791124314	0.092214667	1
Ubc	0.441652147	6.515152741	0.092378777	1
Ncstn	0.190596366	5.836338272	0.092629465	1
Sec24b	0.168498329	6.009260237	0.0926544	1
Top3b	0.220862205	4.921568609	0.092737552	1
Clnk	0.52506457	-0.848514041	0.092854359	1
Ddb1	0.17118522	8.362080039	0.092881494	1
Gga2	0.206992838	4.676687023	0.093148493	1
Slc4a11	0.519083944	-0.917881099	0.093288882	1
Gpr12	0.27085632	1.867520776	0.093793085	1
Rabl2	0.20009068	4.365372588	0.09392982	1
Zfp51	0.302612667	2.523226962	0.094041873	1
Ubald2	-0.648563006	0.880660251	0.094182079	1
Ube2d-ps	0.192254256	4.562571726	0.094586869	1
Adam4	0.457081883	-0.717672116	0.094969285	1
Grid2	0.191771166	5.729666116	0.095212396	1
Dnmt3a	0.164047354	8.207743095	0.095320397	1
CN725425	0.368085087	0.445865449	0.095817504	1
Kdm5b	0.178435164	6.320092991	0.095872591	1
Ap4b1	0.309037909	0.581176651	0.096281073	1
Nckap5los	0.612409195	-1.095787297	0.09633801	1
Chchd2	-0.209045574	6.124813229	0.096360646	1
Rdh13	0.167300279	5.016451401	0.096770777	1
Drc3	0.216745209	2.615915477	0.096961332	1
Hrh2	0.205816666	3.189710334	0.09758383	1
Dnah14	0.426946359	0.871814045	0.097640677	1
Aldh1l2	0.211319783	3.580717655	0.097728213	1
Anxa8	0.477056339	-1.020100641	0.098047821	1
Mamdc4	0.478316199	0.43729976	0.098054049	1
Zfp57	0.292602762	3.568676366	0.098846712	1
Ppl	0.558170458	-0.811430975	0.099056687	1
Mid1	0.338779774	1.556777287	0.099060285	1
Irf9	0.261957366	3.745274567	0.099100315	1
Slc2a3	0.146122873	7.311690769	0.099186434	1
Esyt3	0.318253147	1.336381675	0.099490757	1
Phka2	0.219519728	4.368561559	0.099574106	1
Rbm3	0.177543088	6.714020836	0.099627451	1
Trim66	0.159077964	5.73895396	0.099691238	1
Ppp1r17	0.522947905	1.562818995	0.100330022	1
Scrn2	-0.832053402	0.79464242	0.100438557	1
Rsph14	0.612658816	-1.174304085	0.100477797	1
Ddb2	0.272851037	2.704174563	0.101268481	1
Plin3	-0.279731492	4.139170508	0.101358462	1
Tspan8	-0.553188483	-0.281537672	0.10144589	1
Cnn1	-0.574018028	-0.606077006	0.101611444	1
Tdrd12	0.456483208	0.227682872	0.101624415	1
Kcnk13	-0.23122386	4.402774236	0.10177789	1
Ppox	0.295153782	3.660222992	0.10185779	1
Bvht	0.341768471	0.979304773	0.101895392	1
Kmt2a	0.246539221	6.594894764	0.101971163	1
Gypc	-0.329450699	1.15721944	0.102034592	1
Pdcd2l	0.279041354	2.951835317	0.102036663	1
Chrna2	0.276564867	1.678307259	0.102039956	1
Mmp9	-0.307020603	1.525412688	0.102053058	1
Ipo9	0.135269524	7.851239838	0.102268171	1
Cgn	0.26630677	2.540593577	0.102321598	1
Slc16a14	0.255665849	2.743208405	0.102337576	1
Gpx2	0.742405253	-0.976191094	0.102698124	1
Coa4	-0.214557947	2.951173092	0.102946978	1
Hmga1	-0.565669937	4.136176869	0.103024311	1
Rs1	-0.394626956	-0.543251508	0.103055244	1
Tstd1	0.586978986	-0.540784629	0.103136985	1
Slc44a5	0.244215941	3.752216971	0.103267569	1
Sebox	0.461517621	-0.479579761	0.103463161	1
Ccdc62	0.367753628	1.704843845	0.103799223	1
Plch1	0.185019168	5.231179716	0.104151283	1
Kcnq2	0.157199645	7.987544183	0.104266144	1
Il16	0.434320261	0.842566493	0.104325162	1
Usp22	0.148119896	8.032353852	0.104624158	1
Tro	0.160131727	7.686173964	0.104793993	1
Spag1	0.169091562	4.394067022	0.104794661	1
Rft1	0.17242307	4.229957685	0.1052266	1
Cdca7	0.289175337	1.168209312	0.105406651	1
Cdk2ap1	-0.204868587	3.469148781	0.105589023	1
Sfi1	0.347151937	4.797585572	0.105596332	1
Fendrr	0.541774338	-0.162723708	0.105661105	1
Cd14	-0.433452176	0.930070227	0.105699725	1
Catsperz	0.414121453	-0.491611324	0.106285689	1
Csf3r	0.363375311	1.791407487	0.106579886	1
Fzd7	-0.238847898	2.684760182	0.106710222	1
Kif23	0.324567007	0.79651672	0.106842016	1
Slc43a3	0.272479783	1.598032951	0.106889115	1
Arrdc4	0.204727444	3.654635221	0.106939065	1
Ticrr	0.56674841	-0.870806555	0.107213161	1
C1qtnf7	-0.397125677	0.429866652	0.10749497	1
Pip4p1	0.155714293	6.220255972	0.107796716	1
Drc1	0.30848489	1.567326699	0.107949488	1
Fam196a	0.201125091	3.699743449	0.107959179	1
Thbd	-0.307854689	3.938017378	0.107997345	1
Tmem176b	0.20481668	4.821643484	0.108062614	1
Cacna2d4	0.243272115	2.724084512	0.108542455	1
Fam186a	0.49051074	-0.992054663	0.108592051	1
Galns	0.282742153	2.503195089	0.108793373	1
Cd248	-0.433718388	1.73084533	0.109136036	1
Dynlt1f	0.305042744	0.93933707	0.109257379	1
Cd300c2	0.272776702	0.971571828	0.109402152	1
Atp6v0c	-0.750558662	4.870739757	0.109424653	1
Piwil2	0.353163049	0.956036395	0.109480238	1
Acox2	0.387148447	0.059938462	0.109531285	1
Slc17a8	0.343519988	2.89962423	0.109739894	1
Tlcd2	0.294805515	0.859557169	0.109868371	1
Hoxb7	-0.289880693	2.126258285	0.109942369	1
Ano6	0.17835809	4.929810256	0.110021168	1
H1fx	-0.907753332	0.334767586	0.110206159	1
Bank1	-0.43782631	-0.195186005	0.110421703	1
Wdr53	0.201967332	3.096253501	0.110491714	1
Dgkd	0.16556186	6.220981387	0.110550964	1
Rhpn2	-0.239125582	3.39157046	0.110847079	1
Zfhx2	0.280991201	5.073854351	0.111175551	1
Ppp1r3f	-0.261540064	0.937267776	0.111295116	1
Ciita	0.376476062	0.123582034	0.111620743	1
Zbtb43	0.173213055	5.049680824	0.111757254	1
Nyx	0.329014397	0.380568488	0.111943677	1
Focad	0.201514035	5.366421318	0.112019709	1
Eva1a	-0.199503949	3.486321182	0.112307842	1
Fam213a	-0.148449231	6.576170461	0.112397381	1
Tpcn2	0.396018597	2.025044612	0.112477462	1
Cks2	-0.414331725	0.092742657	0.11247859	1
Ifi204	-0.898337061	-0.919540519	0.112686002	1
Nckap1l	0.204614422	3.891327173	0.112698356	1
Mir135a-2	0.340108822	0.87990831	0.112809961	1
Tmem63c	0.244242566	4.361813651	0.112848462	1
Blcap	0.137852758	6.527511153	0.112918212	1
Farp1	0.227701787	5.660956222	0.112928154	1
Pusl1	0.307469691	2.731299424	0.113276068	1
Art4	0.593531163	-0.915820272	0.113700965	1
Sugct	-0.213781351	2.407109652	0.113726405	1
Myt1	0.21558827	4.269682363	0.113839033	1
Tnk2os	0.509892749	-0.080841929	0.113927457	1
Adamts3	0.237569353	3.682826235	0.113960871	1
Hist1h2bg	-0.407714486	0.559223536	0.114156456	1
Ncf4	-0.490505733	-0.65986096	0.114221362	1
Chkb	0.596083807	-0.307190141	0.11445106	1
Plcg1	0.185416527	6.34594138	0.114588553	1
Mapkbp1	0.235047117	5.479011715	0.114900096	1
Tbxas1	0.386646319	1.034680734	0.115079787	1
Slc39a1	-0.153443336	5.336793873	0.115505909	1
Hnrnpa1	0.125021001	7.646274718	0.115704477	1
Cables2	0.167132987	5.841881753	0.115704938	1
Slc2a4rg-ps	0.324578849	2.065227566	0.116078732	1
Bloc1s1	-0.569943152	1.919034684	0.116146475	1
Tgfbr3l	0.522554293	0.151004622	0.116224285	1
Oas1c	0.286400408	0.739520905	0.116265211	1
Usp48	0.186366565	6.974137491	0.116341097	1
Ccdc153	0.692026373	-0.239883291	0.116453337	1
Dpysl3	0.144117543	7.81875073	0.116660307	1
Rsph10b	0.28534368	2.132522766	0.116676403	1
Ppp1r3e	0.217283564	2.269243354	0.116766861	1
Gnl2	0.162217932	5.658386763	0.116975038	1
Adrb3	-0.548320902	-0.995437277	0.117074835	1
Peg10	0.161568235	7.495540986	0.117183387	1
Rtl1	0.277498363	3.810344524	0.117307551	1
Tfap4	-0.342039158	1.268278172	0.117479971	1
H2afz	-0.206967977	5.253054361	0.117494296	1
Liph	0.371526185	-0.472903151	0.11760073	1
Spred2	0.129975707	5.901488262	0.117644803	1
Glcci1	0.486424219	0.927224457	0.11765773	1
Xkr7	0.387877258	1.09528122	0.117690453	1
Agbl2	0.348991391	0.094840626	0.118096748	1
Gimap5	0.41441233	-0.219338211	0.118457603	1
Zfp133-ps	0.441903656	0.890773751	0.118533194	1
Ssh1	0.186401306	5.085542318	0.118561378	1
Gmeb1	0.17536145	4.602514417	0.1186198	1
Abcc5	0.222215646	7.447391859	0.118653436	1
Dpt	-0.552135914	0.949151829	0.118883544	1
Elmo1	0.131068491	7.465350471	0.118891669	1
Mamld1	0.186720216	4.502563747	0.119934114	1
Anapc15	0.194638068	3.287720981	0.119957356	1
Skap1	0.267427519	1.206702783	0.120134883	1
Twist1	-0.4821613	-0.554736732	0.120612574	1
H2-M5	0.306874354	0.78150274	0.120807124	1
Gdpd3	0.328820149	0.148614233	0.120877133	1
Foxd1	-0.402290555	0.375316217	0.120921529	1
Cfap65	0.533818454	1.636328968	0.120929054	1
Gabre	0.225925925	3.589482476	0.121005953	1
Pde10a	0.188747735	5.801183838	0.121131684	1
Gkn1	0.600497286	-1.237678319	0.121229748	1
Chd2	0.187108447	6.027297437	0.121373299	1
Mrpl23	0.27485735	1.897219377	0.121500799	1
Birc5	0.283887452	0.762795611	0.121885675	1
Adgb	0.588662669	-0.776949413	0.122124159	1
Epb41l4aos	-0.376542341	0.348669702	0.122507759	1
Sec61b	-0.261201232	3.013892936	0.12266145	1
Arhgef15	0.186808991	4.335979972	0.122739067	1
Sbds	-0.1643507	5.909645018	0.122813443	1
Prox2os	0.493836094	-0.079071961	0.123271067	1
Tctn1	0.319089091	3.576672503	0.123316229	1
Sec24c	0.136427117	6.732694049	0.123452187	1
Taz	0.204833808	5.155964706	0.123483412	1
Meioc	-0.690404196	0.694079129	0.123504482	1
Htt	0.150485412	7.223192497	0.123522561	1
Dmac1	-0.223623825	3.960160667	0.123918958	1
Asgr1	-0.507663861	-0.147598923	0.124140118	1
Eif2ak2	0.237703156	4.431988353	0.124146727	1
Prrg4	0.475547173	-0.833848012	0.124188331	1
Trerf1	0.209583465	4.126898798	0.124317959	1
Tnfsf9	0.617443364	-0.663894322	0.124329162	1
Igfbp4	-0.252565399	4.147291848	0.124364529	1
Mtfr2	0.300713952	0.378087829	0.12454414	1
Tbx15	-0.531219071	-0.622251678	0.125550165	1
Suv39h1	0.188222802	4.04360373	0.125853152	1
Sec16a	0.171263648	5.981166854	0.126253359	1
Atp10d	0.301576852	3.255112997	0.126450948	1
Spink10	0.324383269	3.414877897	0.126598322	1
Serf2	-0.380315753	4.522465272	0.126903953	1
Phlda1	-0.218482561	4.050835509	0.12691122	1
Ttll4	0.269152531	4.924850417	0.126995436	1
Anxa5	-0.170178516	6.567775688	0.126996525	1
Usp13	0.153080677	5.565877176	0.127052802	1
Magix	-0.461356087	-0.793444804	0.127154324	1
Ikzf4	0.258883078	2.781948402	0.127242807	1
Hpn	0.449118264	0.82363771	0.127350284	1
Srpk3	0.334887469	3.085694842	0.127368987	1
Cytl1	-0.428105896	-0.262263994	0.127457605	1
Syt17	0.177907988	3.690733213	0.127813881	1
Rreb1	0.27038824	3.85100023	0.128038511	1
Ict1os	0.452691386	0.495065471	0.128187102	1
Abhd11os	-0.694251395	1.055764579	0.128388837	1
Zfp61	0.226235114	3.758194355	0.128463156	1
Mtus2	0.171621289	5.229026296	0.128593247	1
Igsf9b	0.245443671	7.317176731	0.12887322	1
Mlx	0.16570393	4.527963942	0.129125444	1
Armc5	-0.554469465	2.097937247	0.129319745	1
Zfp503	-0.233315154	3.380838101	0.129329336	1
Tanc2	0.156016398	7.189700342	0.129410566	1
Fam189a1	0.164995099	5.031165289	0.1294198	1
Lat2	0.408790426	0.449453348	0.129490764	1
Rpl27a	-0.214551183	5.808377551	0.129642073	1
Gpn1	0.155963335	4.831440721	0.130009614	1
Tmem121b	0.217590697	3.454314659	0.130616376	1
Runx2	0.335012879	1.270814311	0.130744002	1
Zfyve26	0.214983003	4.956423838	0.130750222	1
Dpf3	0.191368591	2.975581259	0.130859292	1
Lrrc4b	-0.524526024	5.139313966	0.130906461	1
Pla2g4e	0.242090706	5.107692578	0.131116155	1
Cdkn1c	-0.230181805	4.086293264	0.131868508	1
Vps13d	0.145982081	7.260751136	0.132403155	1
Dock9	0.165240265	7.257948752	0.132769542	1
Unc13b	0.237013665	4.657404949	0.132821173	1
Klf4	-0.202714407	2.788730328	0.133136988	1
Prkag2os2	0.592091827	-0.078085351	0.133247013	1
Klhdc10	0.129404162	8.032123157	0.133252526	1
Xylb	0.205035246	2.421848011	0.133528665	1
Ttc25	0.464603561	-0.334709751	0.133993849	1
Catsperd	0.528688971	-0.033621946	0.134443215	1
Mau2	0.180752827	6.741317364	0.134496889	1
Meg3	0.356836945	11.79382064	0.134658924	1
Dnah17	0.425880185	0.05727587	0.134714626	1
Klhl3	0.202635554	3.996699862	0.134739362	1
Adcy2	0.134965131	6.39020095	0.134891369	1
L1cam	0.21485377	7.03344863	0.13513215	1
Ago1	0.124339055	7.126417876	0.135339325	1
Firre	0.245198734	6.189618501	0.135339815	1
Cep78	0.192005001	3.551181266	0.135354344	1
Socs7	0.153750649	6.063188175	0.13553602	1
Ccdc85b	-0.39773624	2.956379684	0.135890238	1
Tuft1	0.260501643	1.771348792	0.13594735	1
Pan2	0.232354783	4.769952625	0.136063685	1
Mex3b	-0.223134265	3.56620845	0.136182751	1
Ngp	-0.583693246	0.386531175	0.136282893	1
Ercc6	0.198208679	4.841596918	0.136295907	1
Gpatch1	0.178295985	3.958567378	0.136334342	1
Slc22a8	0.182315441	5.350556415	0.136440996	1
B3galt6	-0.192127301	3.397463939	0.136533299	1
Avpi1	-0.420973562	2.337455618	0.137001942	1
Fnip2	0.176182892	4.518266993	0.137398975	1
Tfcp2	0.164293149	4.744294021	0.137652183	1
Kif6	0.270056339	1.255253255	0.137754371	1
Svet1	0.60309812	-0.576213078	0.138084476	1
Ccdc17	0.324869499	0.930147832	0.138303084	1
Lhcgr	-0.346138312	-0.02537317	0.138354905	1
Hist1h3d	-0.478546587	0.940738638	0.138432024	1
Gdpd2	0.284341892	3.06051209	0.138436093	1
Pkd1l1	0.427593852	-0.646753294	0.138504806	1
Nr4a3	0.297585788	2.831108714	0.138530741	1
Gabrd	0.41539854	1.055323812	0.138591182	1
Abcc3	0.425814319	0.335472667	0.138681335	1
Ago2	0.155046844	7.103538578	0.13905001	1
Sap130	0.156045582	5.194231443	0.139153759	1
Tmem159	-0.258660768	4.07026069	0.139398084	1
Gar1	-0.190923871	3.17388276	0.139621461	1
Uts2	0.462066601	-1.142305675	0.139780346	1
Arel1	0.130268382	6.48898126	0.139904018	1
Trp53bp1	0.142471906	7.017102624	0.140224678	1
Cactin	-0.607097763	2.860941524	0.140346133	1
Fcgrt	-0.34123585	3.730468041	0.141702991	1
Ap2b1	0.149603815	8.302114886	0.142160764	1
Polr1b	0.217199793	3.875619768	0.142229227	1
Clip1	0.12935298	6.383971176	0.142331684	1
Zfp184	0.268019645	1.371341935	0.142600378	1
Jmjd4	0.147638276	5.568156464	0.142876576	1
Scara5	-0.300587918	1.740418163	0.143111026	1
Tgfb1	-0.360653629	1.611835952	0.143635347	1
Ccdc183	0.35521164	0.467524399	0.143913587	1
Lias	0.133541532	5.500606255	0.144020985	1
Calcr	0.223880173	2.923072197	0.144189602	1
Serinc2	0.478061875	0.480571646	0.144667264	1
Vnn1	-0.46390134	-0.27501881	0.145057009	1
Lgr6	-0.201418843	3.576799622	0.145058946	1
Srrm4os	0.578651491	0.914671769	0.145162236	1
Htr5b	-0.209696175	2.809032725	0.145170353	1
Esm1	-0.526078048	0.55492036	0.145209112	1
Pop1	0.229504756	2.316892498	0.145870724	1
Ccnb2	0.327126099	0.169341808	0.146335524	1
Mettl17	0.218895748	4.029525445	0.146406155	1
Col3a1	-0.439471633	5.572157607	0.146492041	1
Esrrb	0.255005139	3.395703654	0.146493258	1
Adgrf4	0.509657076	-0.405733947	0.146549652	1
Wipf3	0.196200336	3.39275656	0.146645287	1
Mrpl57	-0.186055477	3.619327727	0.146697895	1
Kit	0.185847151	5.769533833	0.146711218	1
Ubl3	-0.121167815	7.859915731	0.146735333	1
Fosl2	0.216974609	4.121737401	0.147089084	1
Hexim1	-0.189474009	5.260607572	0.147224593	1
Tacr1	0.184110202	3.993594234	0.147432815	1
Mpg	0.216158315	2.583794853	0.147818352	1
Sec24d	0.164385189	4.06970961	0.147884376	1
Slc23a2	0.140102057	7.391058799	0.148061185	1
Ubr2	0.156834539	6.420834259	0.148182181	1
Fam217a	-0.450212304	-0.515083907	0.148713436	1
Fxyd4	0.404757563	-0.683276255	0.148733766	1
Slc13a5	0.209387793	3.088191747	0.148826297	1
Scmh1	0.179588349	4.94374269	0.149199202	1
Fbxl2	0.144922809	4.823800036	0.149230793	1
Neat1	0.33339422	5.921777867	0.149470369	1
Tnc	0.26154717	3.334284146	0.150281905	1
Ern1	0.193825257	3.837175665	0.15037911	1
Morn1	0.349955062	1.652392937	0.150459259	1
Irf1	0.222943685	1.678564455	0.150468907	1
Grb10	0.125363543	7.162792837	0.150703719	1
Ice1	0.156067106	6.754954467	0.150820797	1
Cox16	-0.91805348	0.829475836	0.150896111	1
Nphp1	0.176393115	3.311846902	0.150914154	1
Sh3pxd2b	0.225616908	5.406890588	0.151350921	1
Ep300	0.161790226	6.051804329	0.151524609	1
Frem2	0.283437458	2.057890323	0.151574871	1
Ubxn11	0.417331048	1.518741966	0.151597688	1
Hsd11b1	0.175675273	4.519073138	0.15163321	1
Timm9	0.13865675	5.177238306	0.152130071	1
Spata33	0.181553189	2.602127952	0.152401481	1
Masp2	0.452226524	0.295278329	0.152451408	1
Ammecr1l	0.16750743	4.942375646	0.152973362	1
Marveld1	-0.185048817	3.280858342	0.153078723	1
Lpcat1	0.127889429	5.871034532	0.153324425	1
Slc16a6	0.212586333	3.874588342	0.15344531	1
Hapln2	-0.229900869	5.34066146	0.153512764	1
Mnd1	0.353514163	-0.207797049	0.153527404	1
Zfp384	0.182805729	4.731863791	0.153567885	1
Hnrnpl	0.13323416	7.427169096	0.15363564	1
Emc8	0.119963066	6.304637159	0.153821661	1
Stox1	0.287339546	1.351811996	0.1540166	1
Alg12	0.252744601	3.566487547	0.154083933	1
Zfp180	0.137969456	4.925287904	0.154305476	1
Irx5	-0.251015099	1.464297698	0.154318724	1
Unc79	0.171470832	5.448702354	0.154425691	1
Gp2	0.459058625	1.374618779	0.154611145	1
Mtbp	0.261975398	2.219311372	0.154746684	1
Pknox2	0.167225915	4.48876683	0.155045212	1
St3gal1	0.160663785	4.77081357	0.155154402	1
Slc6a4	0.288412609	4.221955091	0.155177557	1
Npnt	0.168499071	4.652271055	0.155310416	1
Nfx1	0.130378318	6.784267719	0.155562517	1
Cars	0.154729085	5.324072793	0.155603902	1
Ndst2	0.220799879	3.833803873	0.155719065	1
Nell1	0.15791448	5.521025349	0.155721755	1
Tatdn3	0.179250648	3.568275539	0.155833493	1
Pi4ka	0.140270276	7.770470384	0.156201012	1
Zbtb46	0.194693741	3.17819703	0.156226184	1
Fabp7	0.197620645	6.966674042	0.156458768	1
Rpl13a	-0.223263679	2.887354431	0.156460022	1
Sgpl1	0.139757698	5.834265082	0.156598103	1
Oas1a	0.469625273	-0.07039854	0.156755334	1
Faxc	0.198263139	6.199768462	0.15679906	1
Stk25	0.165958708	7.091428269	0.157294615	1
Surf2	0.181129973	4.495928164	0.157307517	1
Ppp1r12b	0.169157591	6.045951808	0.157317309	1
Adam1a	0.327030724	2.299234105	0.157353624	1
Muc1	0.385423123	0.933665724	0.157361196	1
Stum	0.1547348	5.508682849	0.157433775	1
Camsap1	0.132442887	6.499207855	0.157683203	1
Cmklr1	0.247060121	1.247112479	0.157921961	1
Slc12a3	0.438819933	0.017998107	0.15796216	1
Higd1b	0.20380204	1.928582674	0.158006118	1
Gdnf	-0.459380109	-0.753605239	0.158036935	1
Vim	-0.170731589	5.446757639	0.15852922	1
Ndufc2	-0.193799485	5.884756183	0.158662869	1
Flna	0.259297559	6.119525106	0.158705383	1
Raf1	0.139592329	5.59913712	0.159097456	1
Ddx59	0.211173764	3.138135282	0.159207413	1
Slc22a15	0.183580234	3.431489333	0.15958757	1
Elob	-0.646614011	5.063238714	0.15968064	1
Eif4e2	0.115573636	6.394823257	0.159797974	1
Ciart	0.189003326	3.106065875	0.159951418	1
Fxn	0.232380616	1.980599553	0.16028301	1
Zfp991	-0.550330054	-0.727363701	0.160302839	1
Zbtb8a	0.223874336	1.628301902	0.160309764	1
Impg2	0.373947124	1.555134391	0.1603273	1
Cep135	0.237978113	4.00483041	0.160403801	1
Hdac1	0.140481235	4.491615833	0.160465523	1
Plaur	-0.3291892	0.068668647	0.160874112	1
Lrp8	0.168460262	6.278633735	0.161560216	1
Dusp5	0.291052652	1.870019343	0.161606384	1
Siah3	0.146075479	4.489027186	0.161771854	1
Zar1	-0.403518583	-0.386504755	0.16199442	1
Atp6ap1l	0.337344549	0.108070941	0.162007629	1
Leng8	0.29788124	6.69203388	0.162009937	1
Myo15	-0.591814322	0.148381694	0.162177882	1
Rtn4ip1	0.160814147	4.710267809	0.162439504	1
Dalir	-0.341732394	0.467010282	0.162538972	1
Fzd2	-0.254689307	2.11258277	0.162646269	1
Abhd8	-0.613460954	5.391996474	0.162745847	1
Idi2	-1.085990682	-0.6811963	0.162949623	1
Ankrd10	0.177568136	5.885620226	0.163249179	1
Mybl2	0.407959802	-0.461024904	0.163264266	1
Serpina9	0.29232624	0.841914271	0.163408028	1
Stx5a	0.143730772	5.764359101	0.16355569	1
Nnt	0.138853154	4.85461617	0.163749157	1
Aurkb	0.414686505	-0.408102893	0.163774095	1
Hoxc4	-0.216659031	4.572785595	0.164023662	1
Mobp	-0.154107298	12.12260003	0.164075102	1
P2ry2	0.345981167	0.207759119	0.164332472	1
Mylpf	-0.839250516	0.710579644	0.164523114	1
Otulinl	0.213443306	3.405969966	0.164785399	1
Acy3	-0.578357916	2.85686437	0.164822054	1
Map3k1	0.185837134	4.425699743	0.164917751	1
Map3k7cl	-0.405708473	-0.181885941	0.165098486	1
Hdac6	0.209998867	5.430379685	0.165257304	1
Sidt1	0.201700922	3.982056706	0.16540392	1
Trim27	0.144500657	4.581245466	0.165422151	1
Dnaic2	-0.271878824	1.741664458	0.165450778	1
Rab6b	0.13312213	9.576739592	0.165676561	1
Eif2ak4	0.137285169	5.05259278	0.165807017	1
Npbwr1	0.275489489	0.694151971	0.165872634	1
Tagap	0.339715243	-0.337296997	0.16609126	1
Med29	-0.481991649	1.625825919	0.166287111	1
Fbll1	-0.74881768	2.483729949	0.166494255	1
Glra4	0.418427482	0.458515861	0.166543953	1
Mybpc3	0.648464317	0.194596905	0.166580552	1
Nup93	0.139331157	4.774368464	0.16661083	1
Galnt14	0.189967291	3.715593844	0.167244956	1
Chpf	-0.654959953	3.7626213	0.167382269	1
Cdon	0.207473574	4.168051384	0.167493371	1
Eif4ebp2	0.123975548	6.49056869	0.167641306	1
Lrrc2	0.252174495	1.656017527	0.167868097	1
Wdr11	0.122117958	5.882443431	0.167877184	1
Plekha5	0.184114566	5.50218122	0.168063762	1
Taf5	-0.2168613	2.919333907	0.168220482	1
Kdm6bos	0.658558922	-0.585382907	0.168346394	1
Dctd	0.24885569	1.267223455	0.168454656	1
Ttc30a1	-0.228995589	2.661299539	0.169139204	1
Aoc2	0.377315006	1.053478888	0.169144124	1
Ppp4r1	0.135800396	5.175482192	0.169223341	1
Trim11	0.235317745	3.797077625	0.169401287	1
Thap7	-0.483488938	2.366179602	0.169444791	1
Zcchc10	-0.190706004	3.044640285	0.169533927	1
Setd5	0.159925754	7.408609065	0.169655266	1
Fam83d	-0.235198914	2.49732395	0.169742877	1
Polr1e	0.174392723	3.341908733	0.169794366	1
Efr3b	0.136595102	8.234647513	0.169806755	1
Lox	-0.418782351	3.319037535	0.170098316	1
Sun1	0.147107687	5.693418236	0.17025814	1
Stau1	0.124613786	6.389504275	0.17038144	1
Chek2	-0.196393493	1.931037124	0.170450781	1
Casp9	0.143925951	4.653060477	0.17054422	1
Zfp808	0.362173872	0.722438908	0.170558644	1
Fancd2	0.335851897	0.476297937	0.170615062	1
Neurog2	0.397843986	-0.389827469	0.17073342	1
Dido1	0.147568599	6.093313704	0.170811805	1
Spc25	0.355041904	0.648538996	0.171176766	1
Smad3	0.145442148	4.715605088	0.171336306	1
Ms4a6c	-0.433101374	-0.415405546	0.171555137	1
Dhx33	0.186498407	4.867216506	0.171606941	1
Uqcrq	-0.488818897	5.503753998	0.171919673	1
Ahi1	0.143606138	8.593103711	0.171976869	1
Snx30	0.1155571	6.995909845	0.172166753	1
Pogz	0.151026767	5.679458527	0.1722655	1
Nup85	0.163693146	4.630817977	0.172405625	1
Kctd20	0.120051251	6.71344155	0.17250047	1
Echdc3	-0.340393894	0.16683859	0.172603917	1
Dlgap5	0.406682362	-0.482758167	0.172787048	1
Chka	0.152161086	6.203084159	0.172795502	1
Ccl28	-0.255323835	2.172684311	0.17287991	1
Rplp1	-0.714205627	5.691621286	0.173044557	1
Morc2b	0.361808016	1.600383397	0.173157726	1
Tpt1-ps3	-0.234965842	0.854886736	0.17372283	1
Atpaf2	0.186587564	4.493197596	0.17380337	1
Prpf3	0.156730406	4.202893744	0.173806457	1
Helq	0.189265768	3.682840369	0.174158755	1
Tspo	-0.801308573	-0.447151037	0.174206509	1
Rhob	-0.158668511	7.91619245	0.174319895	1
Optc	0.467553866	-0.147552879	0.174397107	1
Tpgs1	-0.681746605	1.997949391	0.17445185	1
Grhl1	0.216223548	1.79224121	0.174473453	1
Junb	-0.669963927	0.711328593	0.17459251	1
Tpd52l1	-0.337319627	2.592850394	0.174656848	1
Cemip	0.257951342	3.635514724	0.174683003	1
Eme2	0.170289777	3.691192576	0.174754313	1
Nat2	-0.267504197	1.288129483	0.174831142	1
Ttk	-0.329240304	0.579158419	0.174833396	1
Actrt3	-0.210486646	0.949126094	0.17483365	1
Kdelr3	0.213201106	2.620875466	0.174909922	1
Hyal2	-0.491165501	2.023937358	0.175372133	1
Ccdc36	-0.313487192	-0.309997924	0.175484776	1
Stard9	0.229402076	5.504534086	0.175718173	1
Ccdc14	0.23860554	2.032381317	0.175992982	1
Sycp1	0.343753442	1.4294163	0.176092089	1
Fancg	0.219932565	2.323045392	0.176117331	1
Eloa	0.131570621	5.440627477	0.176138773	1
Clcn1	0.313370722	1.292569828	0.176258971	1
Cadm3	0.133662837	8.269758329	0.176779839	1
Ttc4	0.134012588	5.642988079	0.17689191	1
Galnt5	0.428039155	-0.178618395	0.176976862	1
Rnf165	0.140485935	4.74359699	0.177029431	1
Mgam	-0.396181137	-0.75439736	0.177324383	1
St6galnac2	0.284320903	1.786052612	0.177414293	1
Serpine1	0.224271028	1.212450884	0.177501183	1
Dnah9	0.256361838	1.868828976	0.17771165	1
Has2os	0.349154894	-0.553389365	0.177749497	1
Rnasek	0.425902665	-0.483432289	0.177849406	1
Spdya	0.339521566	-0.19295868	0.177977924	1
Sema3g	-0.234863189	3.007775485	0.177989111	1
B330016D10Rik	-0.267047524	0.500767396	0.178128614	1
Ppp1r32	0.432458338	-0.443073141	0.178171269	1
L3mbtl4	0.279175327	1.507794844	0.178261158	1
Rab38	0.291218338	0.038001184	0.178522036	1
Kcnj6	0.233992535	2.707292371	0.178599073	1
Dcaf12l2	-0.212239815	1.095905723	0.178780372	1
Gpr4	-0.283091766	1.730132771	0.178914255	1
Nphp3	0.194345465	3.965213816	0.179387505	1
Plcd4	0.148285242	5.060639376	0.17960151	1
Dusp2	-0.30663539	0.686636996	0.179861284	1
Plau	0.210154065	2.095859918	0.179937279	1
Selenoh	-0.263357129	2.63844484	0.180021578	1
Gda	0.226630618	3.313803581	0.180105899	1
Robo3	0.449861374	-0.025514933	0.180230577	1
Noxo1	0.271179012	0.353095763	0.18023243	1
Fam184b	0.185474618	3.494352261	0.180344338	1
Btbd8	0.152470454	5.777616242	0.180435766	1
Akap8l	0.185793452	5.444790961	0.180460785	1
Ngfr	0.281098421	2.132601133	0.180466123	1
Tsc1	0.136362489	6.335447685	0.180661199	1
Dtwd1	0.176172202	2.195326012	0.181426318	1
S1pr5	-0.166813003	5.773198321	0.181948191	1
Zfp618	0.171661519	4.002535964	0.182064006	1
Ddx54	-0.521176453	3.777603564	0.18227407	1
Cacna1b	0.145920565	6.236472741	0.182355845	1
Ephx4	-0.189012268	3.143431381	0.182442462	1
Pnldc1	0.347418939	0.190827693	0.182938897	1
Trim68	0.211117659	2.869560813	0.182984024	1
Chil1	0.255569012	3.632490828	0.183075019	1
Upk1a	0.494511207	-0.420882103	0.18311989	1
Bloc1s4	-0.195907434	2.4024033	0.183143722	1
Ndor1	0.242150325	4.120762809	0.18331989	1
Zfp36l2	-0.237071891	4.228891541	0.183466226	1
Fbxo46	-0.21004789	2.822988634	0.183485338	1
Trank1	0.176493895	6.973588435	0.183554829	1
Shld1	0.186461855	2.895861361	0.183733578	1
Trim67	0.159049907	4.591647056	0.18374916	1
Armcx3	0.129272521	5.685571134	0.183800991	1
Ndufaf2	-0.18020552	4.318730236	0.183875492	1
Ly75	0.204486107	3.690835843	0.184072077	1
Tsnax	0.110633068	6.811076914	0.18464071	1
Has3	0.198305036	3.324659091	0.184755158	1
Nop56	0.129071573	6.442616752	0.184880575	1
Btn2a2	0.45171984	-0.798404224	0.184983566	1
Zfp740	0.130367969	6.997999932	0.185030353	1
Tmub1	-0.512352253	2.713368394	0.185130306	1
Bend4	0.18866107	4.25872364	0.185414916	1
Hmbox1	0.135752087	6.68689151	0.185578457	1
Abhd17a	-0.628519825	4.808035705	0.18566176	1
Crlf1	0.476923237	-1.076450701	0.185670218	1
Adamts14	0.525503012	-0.892724158	0.186005056	1
Socs3	-0.369428278	0.060238875	0.186181018	1
Bag3	-0.200206569	3.947660317	0.186536746	1
Mycl	0.144873321	4.946665806	0.186566781	1
Ndufb7	-0.675591998	4.41557448	0.186687007	1
Ass1	0.23426146	3.720914082	0.186762021	1
Catsperg1	0.498890561	-0.574152963	0.186892061	1
Arfrp1	0.141685523	4.875308111	0.187083965	1
Gal	-0.30704037	2.306830491	0.187306432	1
Slc44a2	0.135681393	5.596766999	0.187412994	1
Ctu1	0.163666294	2.53508691	0.187417369	1
Cdh13	0.160260466	6.371501754	0.187441163	1
Mir670hg	0.182767166	2.916592396	0.187548812	1
Ehmt1	0.151215033	5.06599295	0.187628527	1
Tnrc6c	0.157678892	5.56726455	0.1877241	1
Ttc39a	0.1550187	4.019356881	0.187734269	1
Mgat5	0.11534857	7.498267262	0.187836695	1
Rtn4r	-0.688535326	1.358588825	0.187843855	1
Zfp609	0.132640673	5.72696401	0.188247581	1
Tubgcp4	0.170415391	4.321703135	0.188285263	1
Rabggtb	0.124260278	5.935568733	0.188814394	1
Muc3a	0.466225042	0.99408463	0.18904043	1
Serpinb5	-0.376314444	-0.574994188	0.189102685	1
Mtmr11	0.206125921	2.463491927	0.189150873	1
Hoxb5	-0.170341349	4.956272975	0.189159386	1
Fcer1g	-0.249914251	1.736132725	0.189194634	1
Cdc20	0.278198929	0.535024522	0.18937262	1
Tob1	-0.171712023	5.278169031	0.189737061	1
Rasgrf1	0.158396364	8.298816199	0.189746011	1
S100a11	0.244876939	0.668703282	0.189857135	1
Lamtor3	0.131124703	5.136933265	0.189893289	1
Scyl3	0.160441517	4.377845898	0.190075168	1
Rmst	0.221693942	2.349504276	0.190173071	1
Rgl3	0.265265471	1.069194011	0.190389857	1
Trmt10b	0.155927981	3.928688183	0.190394301	1
Iqgap2	0.236424362	2.414823141	0.190459902	1
Arv1	0.215881205	2.342157703	0.190568539	1
Trp53i13	-0.67032128	0.844560188	0.190704966	1
Cfap45	0.286843576	0.34010841	0.190712772	1
Kmt5a	-0.128371409	6.086179003	0.19086306	1
Tef	0.117231801	7.644273087	0.190993745	1
Abcc1	0.178210136	4.732057652	0.191119715	1
Uba1	0.144210617	8.339355458	0.191213607	1
Tnrc6b	0.178407468	6.980658962	0.191591472	1
Ptprj	0.149844328	5.941899449	0.191708181	1
Chfr	0.127967371	5.693599845	0.192135601	1
Slc7a1	0.141569257	6.585883021	0.192244749	1
Hps1	0.279744887	1.793187227	0.192319421	1
Thpo	0.400658536	0.389870619	0.193059482	1
Sertm1	0.169472427	3.882787509	0.193114701	1
Nfrkb	0.177348807	4.751310826	0.193160244	1
Hcar1	-0.418784347	0.672874556	0.19328361	1
Cep192	0.210301477	4.020364695	0.193366652	1
Fau	-0.508913877	5.463229688	0.193404385	1
Fbxl20	0.128952237	6.144133526	0.193421496	1
Ttf1	0.159952938	3.831871151	0.193432057	1
Usp4	0.118688467	6.35087696	0.193476146	1
Scube2	0.327949192	0.621533713	0.19352472	1
Il15ra	0.244906693	2.692694664	0.193528941	1
Ap1g2	0.337253023	1.584818159	0.193642249	1
Fam241a	-0.240590758	2.374765884	0.193809663	1
Anxa1	-0.287053273	2.257906637	0.193947321	1
Cdc25c	0.362757424	-0.601379512	0.194227542	1
Plpbp	0.117022824	6.117843925	0.194473852	1
Clhc1	-0.372892619	-1.040075069	0.19452446	1
Adamts18	0.35478898	1.479056906	0.194563837	1
Ascc2	0.16890364	5.042684524	0.194628394	1
Tpt1	-0.130873021	8.637773607	0.194902419	1
Ccdc93	0.151409063	5.492564082	0.194977947	1
Cybrd1	0.199740727	3.780167356	0.19513214	1
Tfap2a	0.230257498	1.418755443	0.195134202	1
Fat4	0.169875306	4.603347248	0.195474402	1
Zzef1	0.153135409	6.218906156	0.195566017	1
Ifit3	-0.473499643	1.50192891	0.195698506	1
St8sia2	0.202545527	3.126952777	0.195723582	1
Cfap70	0.467639932	-0.089686843	0.195823431	1
Btc	-0.45741924	-1.032083454	0.196003322	1
Tmem212	0.432853889	-0.550703052	0.196013448	1
Dclk2	0.161586811	6.225401845	0.19606979	1
Smim5	0.334985217	-0.723376631	0.196305311	1
Fnbp4	0.21268011	5.667573648	0.196305731	1
Foxred1	0.130014611	5.544305609	0.196310574	1
Ppip5k1	0.133844894	6.618906814	0.196527942	1
Zfp566	0.456430304	2.14266778	0.196542322	1
Schip1	-0.64559663	1.765414171	0.196844264	1
Flicr	0.327673119	0.191035563	0.197240334	1
Copa	0.131819005	7.902816675	0.19726589	1
Jam3	-0.146509776	5.415193349	0.197272861	1
Rftn2	-0.119389496	5.339250532	0.197453402	1
Katna1	0.171021488	3.292409671	0.197458719	1
Cacna1d	0.175912814	4.84025739	0.197546332	1
Lgals9	0.216998913	3.755050282	0.197600947	1
Wdr60	0.16920301	4.493957316	0.19773519	1
Ap1m2	0.307053982	0.574597377	0.197749015	1
Rccd1	0.181745118	2.730541886	0.197859181	1
Meaf6	0.110407083	6.347766855	0.198090987	1
Fblim1	0.262769084	1.336369621	0.198256936	1
Degs1	-0.113210764	7.854903753	0.198318877	1
Flt3	0.177941929	4.521337191	0.198431957	1
Mllt11	-0.118033732	8.335568266	0.198628667	1
Tm4sf5	0.418334277	-0.846092045	0.198670521	1
Dcaf7	0.104653346	8.097330123	0.198701682	1
Mdn1	0.164778896	5.981354799	0.198924106	1
Heatr1	0.164033795	4.574268654	0.199217516	1
Tdpx-ps1	-0.397533076	-0.216498543	0.199271384	1
Bnc2	0.310371921	0.395807311	0.199312682	1
Tarbp1	0.20690178	3.283957222	0.199368861	1
Kcnk15	0.321812826	-0.350098261	0.199386299	1
Vmn1r206	0.387003833	-0.588237624	0.199386692	1
Dmc1	-0.383659636	-0.653931097	0.199495645	1
Bola2	-0.361567623	3.718156368	0.199815515	1
Map3k13	0.14649613	5.035229079	0.199833708	1
Lipo2	0.503253202	0.331870366	0.200073063	1
Tes	0.189292422	2.58392577	0.200116055	1
Elp2	0.109064145	6.812630036	0.200255864	1
Sf3b5	-0.556802139	2.057824302	0.200348275	1
Kcnk4	-0.273417899	2.064696927	0.200518456	1
Stil	0.414573347	0.003243813	0.200546109	1
Olig1	-0.302773897	7.378986357	0.200561166	1
Gpr161	0.157127409	4.035204029	0.200606707	1
Dnaaf5	-0.233532768	2.850702817	0.200613766	1
Sirt4	0.232722713	3.159824504	0.200614792	1
Vsig2	0.359389036	1.347342795	0.20102709	1
Zscan12	-0.200450318	3.012457784	0.20103791	1
Cacna1f	0.440032687	-0.8673617	0.201066446	1
P3h2	-0.213467325	1.195271591	0.201394284	1
Ift172	0.211476483	5.090000214	0.20140324	1
Hddc2	0.185628284	4.40207146	0.201439683	1
Tm9sf4	0.1263425	6.485756864	0.201537205	1
Zfp28	0.171751021	3.090646014	0.201594218	1
Prkcd	0.169499286	4.740926534	0.201806697	1
Lrfn4	-0.598045271	2.813739192	0.20183664	1
Ccdc103	0.356939344	-0.501906814	0.201973344	1
Rps21	-0.452840363	5.590736835	0.202061461	1
Cntrl	0.204385204	4.435986946	0.20238034	1
Armc2	0.248312009	1.888412555	0.202403843	1
Col1a2	-0.264238198	5.827035807	0.20266833	1
Gprin2	0.15614279	4.199767695	0.202737204	1
Vstm2b	-0.187587214	3.751867824	0.202827095	1
Slain1os	0.289024989	1.033386508	0.203330398	1
Espn	-0.36027496	0.191874416	0.203415221	1
Abhd2	0.124493724	6.967684196	0.203702561	1
Kansl1	0.116322199	6.239748682	0.203828954	1
Ccdc163	0.28061434	2.298034295	0.203971488	1
Alkbh1	0.167162795	4.13253243	0.204042121	1
Cacna2d2	0.171521863	6.541213972	0.204182581	1
Barhl2	0.392471538	-0.993919322	0.204225479	1
Bcl2l2	0.115533396	7.388223512	0.204240038	1
Vps13c	0.160943244	6.903153986	0.204559019	1
Dennd6b	0.280457454	4.953974309	0.204580994	1
Mta2	0.116833112	5.623798301	0.204688821	1
Inpp5b	0.154144564	5.209251241	0.204698908	1
Arhgef7	0.123612119	6.824754337	0.204783362	1
Ano2	0.18969474	3.013128066	0.205003941	1
Crb2	0.280354501	1.860388891	0.205231289	1
Ankfn1	0.216949459	2.420671972	0.205259349	1
Ttc13	0.132055374	5.179969878	0.205314467	1
Slc7a3	0.166428642	3.758339992	0.205329452	1
Panx2	-0.447021851	5.384600551	0.205541595	1
Ubap2l	0.128642067	6.661525351	0.205543566	1
Angptl6	-0.725165036	0.198625744	0.20568821	1
Fgd6	0.164775437	4.10319657	0.205704921	1
Trim30d	0.429811397	-0.629242349	0.205795146	1
Gipc3	-0.54063142	-0.676610865	0.205922097	1
Nsmce1	-0.170519496	3.415412166	0.205927675	1
Amacr	-0.190875958	2.730956425	0.205981438	1
Atoh7	0.26830253	1.217705322	0.206028185	1
Gpi1	0.191208802	8.261009207	0.206173832	1
Dzip1	0.106113849	6.688941197	0.206322666	1
Mbd1	0.137387164	5.50160916	0.206407726	1
Snhg15	0.216472091	0.911234568	0.206448527	1
Letm2	0.181580853	3.631219081	0.206647821	1
Siah1b	0.209485597	2.012086125	0.206727299	1
Pcsk4	0.656653783	-1.21820722	0.20699854	1
Aldh1a2	-0.322425547	3.577089583	0.207013885	1
Aldh1a3	0.363173729	0.2059869	0.207017534	1
Kat6a	0.154725692	6.358905324	0.207082682	1
Hoxa5	-0.160502735	5.175138694	0.207174194	1
Mmp11	-0.298240892	0.301971901	0.207253495	1
Kcnn3	0.156587217	5.015545912	0.207279662	1
Mgp	-0.276197093	3.292454406	0.207697841	1
Ctnna3	-0.213579934	2.685649847	0.208213842	1
Rps29	-0.598827852	5.955387818	0.208288726	1
Ifnlr1	0.279428908	0.054252028	0.208336896	1
Mfap4	-0.323452156	2.596570519	0.208414521	1
Sfr1	-0.126280959	6.564209706	0.208477813	1
Acot4	0.29278919	1.146140896	0.208567059	1
Orai2	0.152247258	5.397169287	0.208770511	1
Slc39a2	0.379806692	0.147643814	0.208873046	1
Fndc1	0.226844495	2.586260067	0.209015551	1
Coq10a	0.129505592	5.218038595	0.209075362	1
Gdi1	0.114304621	9.390047388	0.209274459	1
Rgs22	0.315052369	0.623000926	0.209447368	1
Ykt6	0.110902364	6.692155911	0.209643663	1
Ctns	0.15198957	4.189514513	0.209761399	1
Il11ra1	-0.448337486	2.628810051	0.209989389	1
Fam219b	0.129180117	4.676912655	0.210001915	1
Bzw2	0.132914278	5.007808485	0.210167351	1
Id3	-0.409637918	4.025380712	0.210316311	1
Rab26	0.236585804	2.332813402	0.210900358	1
Apobec3	0.221133601	1.8654902	0.211037229	1
Atp2b4	0.137498241	6.808352863	0.211093154	1
Sgms1	0.137236955	5.536841491	0.211139114	1
Tmem158	-0.198443447	2.016744101	0.211146867	1
Speer4b	0.374551823	-0.633316004	0.211188654	1
Apba3	-0.507618499	2.806771345	0.211281672	1
Rcsd1	-0.160672039	2.892090518	0.211496604	1
Emilin1	-0.448198617	0.432694015	0.211677143	1
Gmds	-0.147160256	3.239656608	0.211685129	1
Dnajc30	-0.169797093	2.958655574	0.211713169	1
Il17rd	0.182705387	3.319529658	0.211746779	1
Serpina3g	0.352334805	-0.258007974	0.211812922	1
Samd15	0.248251459	1.177333313	0.211981036	1
Ndufaf6	0.153734962	2.859853784	0.212014187	1
Rnf169	0.152661695	4.482559883	0.212039646	1
Esr1	-0.199088786	2.47696806	0.212051643	1
Svbp	0.168562864	2.918185719	0.212056473	1
Gramd1b	0.120424363	7.591987279	0.212508789	1
Atg2b	0.132427777	6.200943532	0.212613672	1
Wdr19	0.154301407	4.877672023	0.212760201	1
Cd209f	0.354766382	-0.427732224	0.212995553	1
Galnt11	0.106314674	5.910825984	0.21312662	1
Galr1	0.239688468	1.809812808	0.213184669	1
Zfp853	0.240222937	1.341055617	0.213189433	1
Rplp2	-0.482431684	5.282786492	0.213292735	1
Enox1	-0.129574521	4.240268992	0.213293516	1
Vipas39	0.118002587	6.111256024	0.213310059	1
CK137956	0.254346755	0.460078004	0.213461456	1
Qdpr	-0.1613537	6.216794927	0.213531934	1
Qtrt2	0.193516426	3.952249532	0.213708853	1
Cs	0.111980238	8.496084247	0.213735896	1
Rab34	0.152859626	4.036672658	0.213752854	1
Creb5	-0.200559138	4.640042813	0.21391753	1
Abl2	0.120510445	6.121190224	0.214029039	1
Fam136a	-0.160273901	4.397588191	0.214219587	1
Cacna1c	0.162086792	5.81541532	0.214446281	1
Pmm2	0.126053462	4.593814112	0.214456294	1
Mpst	-0.402967426	3.823208536	0.21464541	1
Usp28	0.172999722	4.674429095	0.214655605	1
Kcnt1	0.203207055	6.396999582	0.214744432	1
Slc10a7	0.179128141	3.606919181	0.215132621	1
Fgf22	-0.341353116	1.243078499	0.215286854	1
Zcchc12	0.120372778	6.994782511	0.215455835	1
Ccdc136	0.162820737	5.883647696	0.215542266	1
Tmem116	0.281103535	0.482221748	0.215603425	1
Fut4	-0.273203388	0.342609509	0.215755527	1
Cyb561d1	0.143242962	3.83951178	0.215772632	1
Ptgds	-0.369180836	8.162814123	0.215779938	1
Dnah12	0.388553016	0.404006485	0.215964296	1
Gnb1	0.096871255	9.421492699	0.216037647	1
Gns	0.11754719	6.465263404	0.216126577	1
Rsph3b	-0.251065258	1.213590997	0.216339019	1
Ppp1r1c	0.324766765	1.508223848	0.216419291	1
Frmd8	-0.28912835	5.412286742	0.216533568	1
Gpr182	-0.268027512	1.190035924	0.216622526	1
Tnfrsf23	0.22071571	1.502612194	0.21680886	1
Clec1b	0.3470822	-0.674904191	0.216945336	1
Zfp446	0.159771934	3.50131623	0.216991598	1
Zfp608	0.134819299	5.094258967	0.217015306	1
Rae1	0.130183962	5.065242015	0.21711238	1
Pou3f1	-0.191834506	2.933270163	0.217122268	1
Ldlrad3	-0.132204666	5.005578263	0.217132895	1
Sdad1	0.140147994	5.153562797	0.217556094	1
Hspa2	-0.207203413	4.14186299	0.217722649	1
Pdrg1	0.150499728	5.43571422	0.217742732	1
Galnt6os	0.524912174	-1.040475991	0.217803533	1
Pask	0.209099213	2.251300748	0.217923144	1
Plscr1	-0.240835104	0.814742107	0.218207599	1
Znhit2	-0.728591581	1.770573632	0.218227399	1
Trpv3	0.263502874	1.445269391	0.218404859	1
Igf1r	0.135228127	6.069341667	0.218532628	1
Rep15	0.282529747	-0.232097972	0.218631307	1
Kif3b	0.113913619	6.491006048	0.218674258	1
Parp8	0.144305353	5.401316148	0.218920511	1
Zfpm1	-0.562905282	2.448048949	0.218989412	1
Fam129c	0.288418179	0.59099053	0.219117302	1
Bhlhe40	0.119169582	5.605839337	0.219162633	1
Dnajc7	0.103893658	7.321287847	0.219651581	1
Fam173b	0.173995915	4.155221929	0.219912805	1
Rassf10	-0.167138609	3.252306036	0.220127991	1
Scpep1	0.142448948	4.627040241	0.220149546	1
Cyp11a1	0.351494031	0.841493105	0.220522631	1
Zfp629	0.124208374	5.365138794	0.220550681	1
Ttf2	0.1514585	3.016635675	0.220558387	1
Zpr1	0.132480337	5.01797272	0.220652925	1
Slc4a8	0.133725342	7.229290096	0.220813484	1
Parp2	0.157984184	3.973821189	0.220881207	1
Pofut1	0.144603744	5.210652127	0.220883184	1
Ltc4s	-0.540325934	-0.825993667	0.220958804	1
Pkhd1l1	0.425877409	-1.039831115	0.220966069	1
Astn2	0.15295678	5.458792706	0.221088704	1
Npffr2	-0.332510145	-0.868242473	0.221149233	1
Doc2b	0.15626426	4.263305692	0.221296671	1
Map3k3	0.183873298	4.459953763	0.221301838	1
Bicral	0.145347095	5.539894874	0.221430526	1
Casp7	0.162376206	3.010083884	0.221433584	1
Zfp428	-0.603352503	0.735074718	0.221476223	1
Jun	-0.170357116	4.673344448	0.221482969	1
Ctrl	0.433758336	-0.867596235	0.221535945	1
Stab2	0.346365007	-0.530873303	0.221612392	1
Lyrm9	0.10443092	6.050305445	0.221737628	1
Airn	0.200451195	2.067788747	0.221786414	1
Acr	0.41649293	-0.519097587	0.221830435	1
Sec61a2	0.163821617	5.956680281	0.221883249	1
Homer2	0.144439349	5.053824908	0.221899151	1
Pfkfb2	0.189964305	5.289332942	0.222118141	1
B9d1os	0.332216966	-0.245219759	0.222244898	1
Alg9	0.141409467	4.442390253	0.222314916	1
Ksr2	0.16614132	6.025194834	0.22255309	1
Arrb1	0.121664261	8.25696641	0.22261699	1
Krt9	0.229179496	1.649616413	0.22343045	1
Nlrp1b	-0.345009059	-0.974090708	0.223482315	1
Col6a5	0.432795069	-0.659332536	0.223658573	1
Zfp386	0.191134246	5.387350345	0.224076409	1
Sat2	0.147861112	3.65878133	0.224131217	1
Slc8a3	0.104212872	6.189257778	0.224153051	1
Sec14l5	0.214431491	6.076303802	0.224316705	1
Grin1os	0.379032985	1.511816351	0.224333715	1
G3bp1	0.101165547	6.414985708	0.224363828	1
Thbs2	-0.197151355	3.885242886	0.22466709	1
Bckdha	-0.601804434	2.583208128	0.224940148	1
Vat1l	0.116560979	8.219141668	0.225424887	1
Mindy4	0.225839443	2.157109997	0.225532793	1
Nbea	0.135600677	7.89700601	0.225704369	1
Pdcd7	0.143922998	4.474858718	0.22578361	1
Herc1	0.132896107	7.70936286	0.225844211	1
Wdsub1	0.183710704	3.399935054	0.226054079	1
Zfp112	0.178251729	3.038639458	0.226087454	1
Dnajc14	0.115418046	5.88110352	0.226332527	1
Mccc1	0.149000783	4.919016576	0.226360186	1
Slc11a2	0.13185724	5.592936596	0.226479945	1
Stmn2	0.114142846	9.361611379	0.22663275	1
Dcaf11	0.126013459	6.175811807	0.226691067	1
Pi4kb	0.177611112	5.013891094	0.226859283	1
Rab5b	0.096756795	7.275891379	0.226872994	1
Ncam1	0.112358013	7.99867136	0.227000107	1
Wdr61	0.118484633	4.817136931	0.227055574	1
Gdf10	0.283618969	2.350562766	0.227132103	1
Dpp4	-0.325038671	2.495142467	0.227305106	1
Zscan21	0.131542338	4.425984139	0.227644855	1
Plekhb1	-0.138238614	9.102794195	0.227663482	1
Timm13	-0.634010878	3.790925218	0.227815985	1
Iqce	0.211052241	4.440078544	0.227987517	1
Asap1	0.095357047	6.921434786	0.228011598	1
Tenm2	0.138477052	5.38744618	0.228043362	1
Wnt2b	0.261634384	2.047520351	0.228085282	1
Zfp346	0.127870905	4.979063656	0.228420432	1
Lmln	0.128845867	4.662259654	0.228430622	1
Siglece	-0.357935025	-0.84903901	0.228447254	1
Riok3	0.126284482	6.699036404	0.228498556	1
Uqcr11	-0.649620901	5.070525044	0.228512011	1
Smc2os	-0.412314173	-0.761198187	0.228535277	1
Adgre1	0.212472349	2.883990537	0.228637128	1
Slc16a2	0.209742857	4.695131493	0.228741332	1
Dscam	0.127635662	6.195697844	0.229020148	1
Riiad1	0.429194905	-0.505534218	0.229085938	1
Spred3	0.133213173	5.242535304	0.229174343	1
Kat6b	0.163164099	5.282579024	0.229254573	1
Ppp1r16a	-0.532472683	3.943593419	0.22927794	1
Emp2	0.106470417	5.728295534	0.229322358	1
Gadd45g	-0.500503805	1.900529235	0.22946176	1
Safb2	0.198857771	5.314102911	0.229533596	1
Snrnp27	-0.123264893	4.839227124	0.229639715	1
Pcnx	0.11549027	6.772322063	0.229802176	1
Smg7	0.119731228	6.7600741	0.229938794	1
Prdm8	0.25509859	1.066310375	0.230013681	1
Dync2li1	0.149724985	3.748291327	0.230107716	1
Slc22a3	0.176099502	1.963081381	0.230156292	1
Ube2v1	0.334779683	-0.440655472	0.230234754	1
Rab11fip1	0.204802965	2.238090959	0.230261228	1
Gprin1	0.130944555	5.030362609	0.230330374	1
Morc2a	0.135425065	5.765558165	0.23074299	1
Trmt44	0.235858418	2.192956566	0.23074606	1
Galntl6	0.178123832	4.382567381	0.230762635	1
Enho	-0.622446372	5.176290839	0.231018064	1
Pxylp1	0.179698239	2.524144432	0.231082625	1
Draxin	0.371631236	0.462767787	0.231249454	1
Fus	0.17222854	8.193818385	0.231271275	1
Ankrd16	0.236844937	4.849351357	0.231406521	1
I730030J21Rik	-0.233023243	0.168133554	0.231414749	1
Eno1b	-0.694958206	3.890696108	0.23172897	1
Haus1	0.184208255	2.936254076	0.231827104	1
Cpsf4	0.218991744	3.684154587	0.232230949	1
Akap8	0.155031556	6.514589899	0.232283213	1
Tmc4	0.361079219	0.518087909	0.232309108	1
Xpo5	0.132917709	6.003459194	0.232381675	1
Sult1a1	-0.15705256	3.54944607	0.232669369	1
Cdk7	0.129480945	4.590924197	0.232839222	1
Nemp2	0.244106942	3.274332874	0.23294066	1
Laptm4a	-0.132511747	8.129775407	0.23295992	1
Abcb1a	-0.11872942	5.294505082	0.233060472	1
Rbbp8	0.211815908	3.286512508	0.233075276	1
Mlkl	-0.333980032	-0.115851305	0.233101736	1
Ugt8a	-0.154420898	10.90057075	0.233264552	1
Lig3	0.131347964	4.85902009	0.233272128	1
Arhgef5	0.216552864	3.321622568	0.233389502	1
Ube2i	0.125860225	5.68687781	0.233431737	1
Tbx4	0.305550848	0.171822202	0.233497136	1
Fancc	0.154243256	3.508044248	0.23353668	1
Ece2	0.262900116	2.50708794	0.233547178	1
Ermard	0.157622349	3.486124667	0.233561611	1
Six1	-0.469146637	-0.967407027	0.23357324	1
Eno4	0.203835067	1.509811276	0.233673525	1
Il1a	0.400391617	-0.802415825	0.233785157	1
Vmn2r57	-0.342303089	0.651697872	0.23396294	1
C4b	0.28155449	4.192639818	0.234032998	1
Ankzf1	0.176842193	3.898064126	0.234051863	1
Fbxo2	-0.453263649	5.242214253	0.234177529	1
Dgka	0.140336104	4.380904845	0.23418166	1
Polr2g	0.109079005	5.87321452	0.234262452	1
Bbc3	-0.433117791	0.335776949	0.234501705	1
Traf6	0.150607422	4.900370123	0.234638726	1
Dmbx1	0.174615813	2.037097295	0.23464292	1
Psmb9	0.382882737	-0.60005517	0.234682271	1
Ppp4r1l-ps	0.169326513	4.651339914	0.234827652	1
Olfr1564	0.62511198	-1.156178503	0.234871051	1
Efcab9	-0.286537033	-0.107611602	0.234969492	1
Lamc2	0.277846315	1.579766289	0.235027751	1
Nt5dc3	0.105218543	6.432872786	0.235434768	1
Crym	0.393880639	0.458672398	0.235563051	1
Coro6	0.219305037	5.432173609	0.235727972	1
Phf24	0.105742661	7.328696198	0.235833281	1
Cntnap3	0.26474443	1.5293635	0.236003186	1
Gpr157	0.175943885	2.133658796	0.236134146	1
Grhpr	-0.450063051	4.197881072	0.236230852	1
Cep112	-0.238154158	1.097369764	0.236288414	1
Sh3bp1	-0.452993782	0.668632874	0.236328744	1
Akr1e1	0.222762286	4.048805921	0.236714839	1
Cfap61	0.257405535	1.395606406	0.236726309	1
Rassf4	0.115901081	6.176694132	0.236746736	1
Cyp4v3	-0.163732609	3.541811712	0.236873784	1
Lrch3	0.192018968	4.442079431	0.236893489	1
Cep162	0.193886077	4.171129002	0.237054667	1
Erbb3	-0.119881585	6.499721415	0.237058854	1
Tmem8	0.202301186	3.754939303	0.237076521	1
Slc26a10	0.265307195	0.95483135	0.237386422	1
B3gntl1	0.179318105	2.476818767	0.237729424	1
Nmur2	0.313277695	0.928009069	0.237731434	1
Srrm3	0.174844638	4.717251944	0.237773288	1
Add2	0.100558437	8.215634213	0.238112415	1
Tmem88b	-0.128251587	8.411162271	0.238357335	1
Rnf145	0.088552415	6.899682049	0.238358441	1
Pcdhga9	0.230184366	2.144734307	0.23839595	1
Gmnc	0.520772548	1.418113932	0.238457355	1
Nup133	0.11767046	5.06607722	0.239049055	1
Zscan18	0.150077419	3.668511709	0.239201142	1
Tubgcp2	0.161069162	5.028687258	0.239324756	1
Racgap1	0.127909619	3.816043881	0.239361365	1
Efna1	-0.264990422	2.154610719	0.239475629	1
Eml6	0.191343036	4.945699406	0.239619368	1
Acox1	0.096916119	7.825860731	0.239663659	1
Il17rc	-0.416010756	0.665008702	0.239750238	1
Lrch1	0.120743152	5.397412908	0.239957613	1
Dand5	-0.222155989	2.070685888	0.240387838	1
Stk32b	0.156589188	3.584517918	0.240495393	1
Ntrk2	0.088428887	9.402796964	0.240524344	1
Mms19	0.168926032	4.817595955	0.240654733	1
Enoph1	-0.19106624	5.056390889	0.240740177	1
Hist1h1c	-0.250729914	3.75171274	0.240786083	1
Ddx43	0.337756958	-0.771163077	0.240899147	1
Rilpl1	-0.196273126	4.056555331	0.241143306	1
Oas1b	0.338556513	-0.542833596	0.241191982	1
Tmem35b	0.232952518	0.999338902	0.241310509	1
Gipc2	0.247835231	0.023997862	0.241372307	1
Eps15l1	0.152465191	5.602562449	0.241434269	1
Sfxn1	0.109586918	5.53287343	0.241541019	1
Mrps12	-0.340557699	3.242381841	0.241833087	1
Smyd5	0.180116454	4.213117769	0.241837866	1
Osbp	0.101025506	6.541473857	0.242161099	1
Cacna1e	0.203592864	7.106071433	0.242170023	1
Kif3a	0.115736546	7.070872093	0.242379439	1
Saysd1	-0.208928815	1.878547069	0.242544934	1
Stra6	0.330466159	1.241531371	0.242691615	1
Snrnp25	-0.33337745	2.721424524	0.242862584	1
Oprl1	0.098935203	6.558029746	0.242862597	1
Khdc4	0.146747227	6.088010062	0.242963039	1
Prdm5	0.165730062	2.293224164	0.243048812	1
Hdlbp	0.107750895	8.203662992	0.243312948	1
Vps33b	0.136687077	4.486283742	0.243470272	1
Srgap1	0.133059386	5.574246468	0.243561617	1
Arpc1b	-0.342970378	5.565124187	0.243756902	1
Ankrd33b	0.231639726	1.592774325	0.243932374	1
Polr3b	0.118860838	5.091108566	0.243979772	1
Klhl20	0.124847537	5.525531671	0.243988813	1
Mrpl24	0.163841118	4.842682342	0.24403472	1
Aasdh	0.14158956	3.311602465	0.244090424	1
Mgmt	-0.458576082	-0.803547989	0.244132174	1
Prune1	0.118657021	5.134936614	0.244191211	1
Hivep1	0.122044846	5.553536821	0.244368752	1
Bambi-ps1	0.273510623	0.645727964	0.244475852	1
Tshr	0.433454321	-0.690639696	0.244503193	1
Cilp2	0.544182118	-0.823381735	0.244577992	1
Setdb1	0.145491457	6.015811103	0.244649081	1
Cpne5	0.226326269	3.312799251	0.244793778	1
Fmo2	-0.361393909	-0.848318562	0.244874739	1
Birc6	0.135221655	7.237394365	0.24511186	1
Snapc4	0.214978645	4.356851942	0.245114524	1
Uhrf1bp1	0.12003644	5.778142859	0.245139448	1
Cplane1	0.173797555	5.792473677	0.245258042	1
Meis2	0.112284904	6.676910437	0.24526932	1
Ddah2	-0.42727343	3.454540139	0.245301079	1
Tbc1d2b	0.14966086	4.606434295	0.245473032	1
Rnf213	0.220557452	4.268604163	0.245549573	1
Plxna3	0.229719655	4.325092394	0.24564074	1
Brca2	0.165256433	3.487834814	0.245669109	1
Fam72a	-0.243366818	0.799361375	0.24584139	1
Car5b	-0.157523426	4.487055066	0.245981292	1
Ap3m2	0.10310888	6.598331478	0.246088074	1
Axl	-0.125985135	6.117329885	0.246241313	1
Plxna4	0.119663601	6.841930078	0.246260212	1
Tmem255b	-0.457619825	0.585656732	0.246514739	1
H13	0.20638218	5.510685821	0.2465815	1
Pcdhb5	0.20146181	2.679518826	0.246616758	1
Tenm4	0.129987173	6.559731522	0.246867132	1
Mir5125	0.340215233	1.105128594	0.246909049	1
Bcl2l12	-0.35797833	-0.102823914	0.24709046	1
Idua	0.138546307	3.241663959	0.247143278	1
Zc3h10	-0.251967403	2.43871431	0.247203642	1
Spg11	0.128827549	4.379811399	0.247222841	1
Ankrd24	0.180962983	4.914845065	0.247511984	1
Brd8	0.124489015	6.075186867	0.247577546	1
Dusp4	0.191533865	2.594715081	0.247621228	1
Mal	-0.137536414	10.93713164	0.24765341	1
Tmprss11d	-0.429398288	2.353621655	0.247744572	1
Gtf3a	0.179351311	1.779081005	0.247825354	1
Mt1	-0.483232594	6.312797994	0.247838586	1
Nlrc3	0.21160359	1.770255777	0.247893526	1
Trim47	-0.420958886	0.400812744	0.248033627	1
Gpr15	0.151996045	2.882112258	0.248142636	1
Atp6v0c-ps2	-0.599486612	5.013535954	0.248309041	1
Fras1	0.209263294	3.724243729	0.248429632	1
Rin1	0.271251912	0.320447538	0.248458712	1
Trnau1ap	0.160078495	3.341761291	0.248730963	1
Capn12	-0.350957228	-0.979603419	0.248744331	1
Klf5	-0.220260372	2.30508906	0.248848133	1
Rhno1	0.18114292	3.233365545	0.248862439	1
Nup210	0.192075169	4.073465806	0.248905775	1
Zbtb7b	-0.312118665	4.252248432	0.249299746	1
Olfr279	-0.45861419	-0.564064904	0.249364523	1
Nav1	0.120727551	7.266242069	0.249402598	1
Dhrs13os	0.304714087	0.244325397	0.249424646	1
Nckap5l	-0.538082509	2.966240094	0.249568248	1
C1ql2	-0.37215772	1.653632727	0.249723688	1
Adgrl2	0.146005301	6.354376298	0.24982078	1
Cep85	0.134976957	3.976303352	0.249904113	1
Mtmr7	0.109723671	6.141633126	0.249990519	1
Dusp15	0.146863821	5.932629984	0.250128949	1
Slc22a21	0.186129962	2.76582415	0.250247137	1
Cebpa	-0.178435591	2.248919463	0.250359344	1
Pkdrej	-0.375644849	-0.694263627	0.250386882	1
C2cd5	0.140922671	5.748257633	0.25046437	1
Fdps	0.172853758	2.730154163	0.250536426	1
Snap25	-0.116218962	11.04156902	0.250654338	1
Megf6	-0.372359088	2.403977357	0.250657313	1
Tmem52	-0.548408809	-0.60246033	0.250880166	1
Rffl	-0.106007306	6.124357263	0.251124305	1
Pdia4	0.139911974	5.862472528	0.251176001	1
Ndufb6	-0.229114386	5.10876525	0.251189898	1
Usp40	0.166955709	4.70956041	0.251198452	1
Pxk	0.105837847	5.592211136	0.251208362	1
Slc25a2	-0.354411443	-0.777543103	0.251209377	1
Hdhd5	0.20490982	4.478647282	0.251293568	1
Sec11c	0.103214793	5.789747658	0.251498887	1
Ube2l3	-0.105696472	6.994854831	0.251661125	1
Yeats2	0.147273595	5.429438764	0.251669475	1
Abca4	0.268451754	3.153162845	0.251713266	1
Smarcd3	0.20288966	4.448812017	0.251722898	1
Arntl2	0.368327099	1.248324071	0.251867688	1
Vps18	-0.370144434	4.356863557	0.251945648	1
Polr2a	0.13324476	6.709244071	0.252081423	1
Prima1	-0.232333105	3.304909838	0.252147959	1
Tmem80	0.140945558	4.483169374	0.252166382	1
Gas2l1	-0.337070246	3.693307073	0.252219287	1
Jakmip3	0.131905061	5.220525167	0.252259408	1
Emg1	0.121632005	4.62322063	0.252356114	1
Ubtd1	-0.533791244	1.764589446	0.252705608	1
Cramp1l	0.178703198	5.224691037	0.252781386	1
Ccdc92b	0.133860839	4.802151706	0.25282323	1
Mecp2	0.12902094	7.418547247	0.252843322	1
Rpl21	0.12035956	6.818854076	0.252868396	1
Slitrk5	0.110106119	5.591541589	0.25291572	1
Zfp628	-0.460719652	1.48310962	0.252942883	1
Mif	-0.574597115	4.338576362	0.252957146	1
Gpr50	0.360498592	0.439834706	0.253686969	1
Lpar2	0.284304169	-0.087075669	0.253818644	1
Plpp3	0.091426284	7.559382353	0.253887194	1
Parp6	0.11044325	6.599186073	0.253900122	1
Muc15	-0.338939085	0.179695728	0.253904653	1
Kif26a	-0.314570832	3.158708736	0.253960581	1
Arhgef19	-0.44366295	1.927697183	0.253978877	1
Tinagl1	-0.369060138	1.174799397	0.254051671	1
Huwe1	0.12605076	8.663913068	0.254180559	1
Prox2	0.248839283	1.478570565	0.254212749	1
Slc7a6	0.147080893	5.36906175	0.254314303	1
Arhgap26	0.113387456	6.615177932	0.254386694	1
C1rl	-0.336375378	-0.585389163	0.25455763	1
Cdkl1	0.129144894	4.47857178	0.254696989	1
Mirt1	0.233283474	0.273657236	0.254708273	1
Cops7b	0.148155055	4.515055961	0.254709878	1
H19	-0.327876316	2.61407124	0.254813586	1
Actr8	0.109497459	5.535315217	0.254921229	1
Frs3	-0.403528094	3.234289241	0.255015547	1
Dnajc24	-0.135228098	3.659638761	0.255054853	1
Phox2a	0.364775362	-0.88423637	0.255140111	1
Igf2r	0.156421582	5.395142879	0.255303425	1
Tcfl5	0.402811331	-0.631216645	0.255328438	1
Mcoln1	0.150877815	5.54376126	0.255355912	1
Npb	-0.671151499	-0.181812411	0.255583869	1
Cttnbp2	0.155455713	5.539796776	0.255832445	1
Reln	0.162157608	6.2931311	0.255925137	1
Slc50a1	0.215527592	3.965842111	0.256021523	1
Phf21a	0.122731247	5.307010552	0.256029746	1
Gimap6	0.148553519	3.305606826	0.256078872	1
Gga3	0.144583165	5.746438772	0.256097209	1
Gapdhs	0.232345389	1.768641653	0.256101211	1
Alkbh3os1	0.369520688	-0.143480529	0.256356182	1
Cry2	0.146923324	5.941126944	0.256372325	1
Grin2b	0.190317246	6.458099378	0.256478651	1
Nxpe4	0.158085746	3.848439034	0.256646116	1
Rps28	-0.501771096	4.738550751	0.256836276	1
Triap1	0.164684724	3.957265076	0.256865505	1
Gpsm3	-0.410520576	0.108006646	0.257075421	1
Kcnb1	0.128581223	5.758991219	0.257091088	1
Ahnak2	0.159792885	4.49651134	0.257101787	1
Tab2	0.127377704	6.689237602	0.257122373	1
Cpa2	0.225655193	1.357945257	0.257128337	1
Dph5	0.145491833	3.391288279	0.257201145	1
Cdk2ap2	-0.420106138	2.462590952	0.25722797	1
Egflam	0.153067588	3.32354996	0.257317718	1
Scrn1	0.091922564	8.310675976	0.257324589	1
Arnt2	0.097050638	7.478276141	0.25750801	1
En2	0.184701183	1.948590743	0.257535398	1
Entr1	0.136061485	5.277613723	0.257614933	1
C1s2	-0.411238583	-0.879689789	0.257809637	1
Mrps11	-0.375671682	2.933016915	0.257882504	1
Nkx6-2	-0.539577364	2.619679595	0.257950871	1
Ncoa6	0.13060176	5.717224755	0.258104107	1
Lrrc34	0.525360662	-1.065985203	0.258187301	1
Nr1h2	-0.424481895	3.898985038	0.258335959	1
Fibin	-0.15786984	3.810645398	0.258368406	1
Prkce	0.085620234	7.087980919	0.258399204	1
Ncapd2	0.181885527	3.903827427	0.258642602	1
Kdm8	0.179486074	1.826583742	0.258658256	1
Btf3l4	0.132394376	4.848928362	0.259236605	1
Il25	-0.306946919	-0.479589888	0.259264656	1
Akap5	0.156951629	4.73208042	0.259372995	1
Stat2	0.15158665	4.616748152	0.259741003	1
Hmga1b	1.375285412	2.054350219	0.25974104	1
Phlpp2	0.113435987	6.259498316	0.259955441	1
Rrp15	0.145108066	2.99562636	0.25997809	1
Tnfaip8l3	-0.197496124	2.120656251	0.26004489	1
Sds	0.355726376	-0.799942573	0.260184517	1
Dysf	0.190579034	3.77407812	0.260434209	1
Clasp1	0.093429583	7.402799726	0.260483609	1
Adar	0.148053007	6.779342493	0.260816375	1
Supt6	0.108388877	7.148722979	0.260871026	1
Samd10	0.134028542	4.476249856	0.26087317	1
Zc2hc1c	0.233223573	1.465993394	0.260990511	1
Cenpt	0.205908345	2.998496067	0.261120806	1
Prep	0.102407997	5.770213093	0.261202907	1
Mx2	0.222651332	2.268191512	0.261212721	1
Loxl1	-0.318889991	1.124296949	0.261232174	1
Gja4	-0.366482631	1.557253484	0.261374809	1
Hs3st2	0.152711304	2.999193324	0.261396061	1
Adap2	0.199153609	2.084658223	0.261417862	1
Rnase1	-0.28765156	1.622889097	0.261711435	1
Prr18	-0.158517999	6.669575421	0.261783351	1
Ints10	0.137292009	5.727719842	0.261835254	1
Igsf8	-0.420657775	5.821963742	0.261987809	1
Psmd8	0.107418623	6.588396819	0.261992415	1
Knstrn	-0.192650577	1.151302562	0.262092505	1
Ino80	0.143629942	4.800685553	0.262181016	1
Msra	0.14296334	3.970572168	0.262284366	1
Nr4a2	0.190932569	2.598197253	0.262423127	1
Igf2bp3	0.189405499	2.463119353	0.262461621	1
Exd1	-0.184558362	1.23554402	0.262468016	1
Bnip3	-0.108631474	5.699759022	0.262558125	1
Adamts6	0.20981337	3.730889949	0.262748791	1
Arhgef38	0.437500741	-1.058591178	0.263010107	1
Chst9	0.300249978	-0.506283308	0.263084047	1
Adarb2	0.148272798	4.973054163	0.263126124	1
Ftsj3	0.110082131	5.247218668	0.2631377	1
Fbxo47	-0.518841003	-0.569314266	0.263271474	1
Oacyl	0.25580253	0.139496838	0.263316679	1
Chd7	0.137216688	5.189615995	0.263418861	1
Kifc3	-0.487794241	3.874774968	0.263470783	1
Ccdc126	-0.12202159	4.326777597	0.263582307	1
Got2	0.151826141	7.264646387	0.26377533	1
Rps13	-0.166075731	6.073446737	0.263781483	1
Lekr1	0.218340187	3.198198479	0.263884438	1
Crmp1	0.190315365	6.355390266	0.26396423	1
Wdr5	0.116210965	5.157884165	0.263981915	1
Pcp2	0.635507088	-0.867584815	0.264317652	1
Sstr2	0.188530602	2.870273601	0.26444443	1
Fbln1	-0.291833886	2.198880752	0.264472393	1
Brinp2	0.134125619	5.123310952	0.264515888	1
Pum1	0.102534901	6.324818593	0.26464753	1
Rpl10a	-0.296946693	5.126243726	0.264834422	1
Slc25a42	0.203932706	4.101363937	0.264859496	1
Zfp94	0.163206808	2.799286386	0.264917072	1
Crispld2	-0.294037233	1.79622399	0.265080791	1
Pvr	0.158257558	3.351793216	0.265155155	1
Ypel4	0.123233251	5.178043321	0.265312956	1
Mypn	0.209078063	1.732307498	0.265327175	1
Trim6	0.368957462	-0.820699856	0.265478518	1
Traf3ip2	0.192967964	2.455620683	0.26567665	1
Kcnk10	0.14913416	4.444065449	0.265690493	1
Pclaf	0.276789776	0.703605145	0.266011275	1
Nktr	0.193991468	7.026747167	0.266044506	1
Arid1a	0.118296446	6.45033249	0.266051421	1
Tmed2	0.157731658	4.695903398	0.26611353	1
Dsc3	-0.374208897	0.180556851	0.266311813	1
Selenoo	0.135130213	3.798733855	0.266391837	1
Crlf2	-0.405791206	1.111500396	0.266408617	1
Ino80b	-0.245434927	1.338832434	0.266526049	1
Taf1a	0.141828168	3.755861853	0.266808641	1
Clptm1l	0.100437005	6.595791072	0.266833014	1
Coro1a	-0.375308841	3.710002588	0.266882866	1
Pcdhgc4	0.197046808	4.564446674	0.26689511	1
Pabpc1l	0.381510335	-0.957540228	0.26700106	1
Rnf8	0.152498824	2.371609635	0.267020165	1
Pcid2	0.125312161	4.690647243	0.267043436	1
Rad54l	0.329316102	0.837637802	0.26738472	1
Poc5	0.115465392	5.222260018	0.26808291	1
Chtf18	-0.422921889	-0.183746585	0.268460457	1
Ptges3-ps	-0.192356828	2.401985298	0.268477972	1
Snhg18	-0.194634444	1.738107264	0.268515418	1
Pcdhgc5	0.190353722	2.566062372	0.268541845	1
Epb41l5	0.158601746	3.775627456	0.268676813	1
Nsg1	0.106804013	8.477231474	0.268764554	1
Stx11	-0.358802166	-0.902788974	0.268780018	1
Proz	0.169564759	1.895427431	0.268820142	1
Mpc1	-0.160717656	5.670913181	0.268968108	1
Amy1	0.230692058	4.717489225	0.269705805	1
Fam43a	-0.128504865	4.374944248	0.269746568	1
Mrnip	-0.312936617	1.667226377	0.269787068	1
Dclre1a	0.141827948	3.188280692	0.269877959	1
Atp23	-0.159765623	2.412163597	0.269922336	1
Asxl2	0.197744697	5.74551668	0.269940146	1
Srpk1	0.112445648	6.172398986	0.269986014	1
P2rx2	0.277001849	-0.120679347	0.270074129	1
Sertad3	-0.226597609	1.535506923	0.270198408	1
Sowaha	-0.182853623	3.306487456	0.270331801	1
Lrrc27	0.160409915	3.330676665	0.270459517	1
Qars	0.141193125	5.636574355	0.270628028	1
Dnmbp	0.192743045	2.989288507	0.270674633	1
Mfsd3	-0.533096258	2.328498045	0.270721916	1
Slc1a6	0.204335674	3.47715963	0.270890398	1
Kcns3	0.119372272	4.082131283	0.270990293	1
Sugp1	0.143233964	5.0396183	0.271172459	1
Itgb5	-0.26488967	4.611708136	0.271216163	1
Tango2	0.185538274	6.245373906	0.27121926	1
Map1s	-0.474306793	3.064883406	0.2713334	1
Ipo5	0.103733672	7.013799035	0.271413394	1
Tmem131l	0.204682048	3.225791388	0.27156462	1
Grik3	0.143416165	6.260399845	0.272030921	1
Tmem200b	-0.49641525	-0.391679113	0.272102552	1
Zfp623	0.126703471	3.895432826	0.272106048	1
Marcksl1	-0.142455799	7.553495351	0.272145079	1
Rimbp3	0.303532839	0.600509665	0.272168827	1
Pan3	0.168445474	5.790938101	0.272168962	1
Macf1	0.110619071	8.795363296	0.272250543	1
Zbtb12	-0.249573279	1.682803412	0.272287507	1
Nudcd2	-0.171866527	4.690351427	0.272359063	1
Ntrk3	0.14749626	7.341542299	0.272572615	1
Gpr37l1	-0.221620353	7.668837618	0.272605348	1
Armc6	-0.383102837	3.712012543	0.272709693	1
Cox7a2	0.147115275	7.2456347	0.27283821	1
Ubap1l	0.25567235	3.956491678	0.272872056	1
Cpsf7	0.133958695	6.30920057	0.272936227	1
Tnn	0.312357536	-0.720044186	0.272968572	1
Slc12a1	0.299067207	-0.578642335	0.272972823	1
Zap70	-0.323471793	-0.630794932	0.273027879	1
Sybu	0.097069006	6.115435665	0.273094969	1
Nmnat2	0.091872314	7.685808885	0.273140766	1
Ube2a	-0.133492266	5.428380844	0.273146707	1
Kcnk1	-0.115989939	6.393696012	0.273171191	1
Fry	0.112617836	6.931474368	0.273179172	1
Foxred2	0.123849373	4.524350766	0.273186843	1
B9d2	-0.412172847	2.246569546	0.273264224	1
Cabp4	0.337405084	-0.065000766	0.273331311	1
Ddr1	-0.346858076	6.822232117	0.273528729	1
Myo16	0.122080887	5.609782367	0.273610561	1
Hic1	-0.512975859	0.247402212	0.273637368	1
Lipo3	-0.427440158	2.890643585	0.273643665	1
Jarid2	0.103509186	5.840441395	0.273801335	1
Scnm1	0.144005557	3.47871994	0.273838978	1
Emc10	-0.372058679	5.516210228	0.273996497	1
Mest	0.153849248	4.284476448	0.274270843	1
Herc2	0.10576942	8.146806679	0.274337399	1
Zfp692	0.204330718	3.428499961	0.274523124	1
Xaf1	0.285647135	1.839998139	0.274614367	1
Zfp7	0.168013084	2.915944384	0.274618073	1
Cln8	-0.149140148	5.312943542	0.274672225	1
Dhrs4	-0.169734428	3.604880287	0.27486936	1
Soga3	-0.193242697	4.799971345	0.274932541	1
Ube4bos3	0.431680127	-0.863033875	0.275022199	1
Fndc8	0.349676323	0.486915748	0.275229931	1
Zfp235	0.114231957	4.172609191	0.275243012	1
Aldob	0.306566048	-0.18074511	0.275251936	1
Stk11	-0.301769245	4.828987034	0.275311799	1
Ido2	0.157428481	1.710969622	0.275403233	1
Krba1	0.195104397	4.991769461	0.275496051	1
Smpdl3a	-0.146839924	5.568209418	0.275519159	1
Fmod	-0.222622181	4.11045824	0.275554389	1
Rpgrip1	0.339802705	-0.493973747	0.275656404	1
Edf1	-0.38493304	4.956232079	0.275715329	1
Pdgfra	0.112205949	7.023461154	0.275835671	1
Dpm1	0.180257188	3.992334558	0.275976901	1
Myl1	-0.798430394	-0.252440992	0.276132441	1
Cers3	0.318071224	-0.612107433	0.276211072	1
Arf3	0.110364362	8.694127079	0.276239506	1
P3h3	0.246056758	3.268576851	0.276251458	1
Nos1ap	0.170956777	3.739012831	0.276332113	1
Casc3	0.105611337	6.241440507	0.276538363	1
Myof	0.296062822	2.623990907	0.27661703	1
Egfl8	-0.569206647	-0.519619375	0.276757974	1
Mapt	0.129889373	8.561956054	0.276904076	1
Tmem175	0.136485168	4.570404908	0.27708101	1
Pvalb	0.15416287	6.625619877	0.277278493	1
Cfap74	0.27488303	2.023123962	0.277294835	1
Glipr2	-0.149995533	2.969988996	0.27731064	1
Dner	0.094734788	7.723396433	0.27736907	1
Zbtb7a	-0.132215347	5.972182576	0.277434263	1
Cadps2	0.141932099	5.418922612	0.278204202	1
Tcta	0.106614368	5.440173519	0.278765395	1
Mindy4b-ps	-0.290135919	0.46789182	0.27879765	1
Zfp764	0.200150471	1.521304196	0.278843699	1
Lsm11	0.092816167	6.300199944	0.278856559	1
Kansl3	0.134430364	6.426336351	0.279026612	1
Ado	-0.12041777	7.678444792	0.279298258	1
Otp	0.211186133	3.135906007	0.279548098	1
Celf4	-0.094937575	7.447326726	0.279550222	1
Cyth3	0.106483921	5.092020341	0.279599699	1
Smim10l2a	0.144104311	5.730497909	0.279749699	1
Klhdc7a	-0.155315976	5.103498005	0.279910409	1
Clvs1	0.13981872	3.890329975	0.279920297	1
Kif26b	0.103465682	5.815182382	0.279955083	1
Rab26os	0.188317388	1.507088428	0.279987321	1
Mrps15	0.117735569	4.65256509	0.280025665	1
Cenpb	-0.194524807	6.504840689	0.280203525	1
Cntfr	-0.345591199	5.329986346	0.280226617	1
Mrpl51	-0.151268593	5.252453537	0.280277547	1
Nin	0.154421523	4.867727318	0.280295387	1
Nr5a2	0.335973556	-0.301854818	0.280370521	1
Nek3	0.154481491	2.395242416	0.280407125	1
Caln1	0.106267456	8.201480972	0.280629891	1
Clec3b	-0.299107261	1.3816713	0.280789152	1
Actn1	0.15040135	4.66683866	0.280924888	1
Zfp362	-0.228777201	3.963216408	0.280960964	1
Smox	-0.376978951	5.254386476	0.28103919	1
Ska1	0.341384488	-1.116226272	0.28108182	1
Acot2	-0.189230418	1.750745105	0.28117332	1
Utp20	0.153965282	4.725302228	0.281215777	1
Gabbr1	0.083549739	9.355148329	0.281269986	1
Gpr62	-0.138955664	4.755861923	0.281313218	1
Hivep2	0.107321756	6.932058873	0.281508334	1
Lman2l	0.126720824	4.906279383	0.281612876	1
Leo1	-0.122720574	4.94483841	0.281633262	1
Neu2	0.270352371	-0.736618346	0.281641377	1
Selenom	-0.371212123	5.085267122	0.281735182	1
Rpl3l	-0.31348517	-0.437649501	0.281778056	1
Abhd1	0.290022391	0.868608683	0.281914992	1
Phyh	-0.109396825	6.900044423	0.281951513	1
Ccsap	0.140459167	3.12394935	0.281981779	1
Cnot10	0.121527757	5.772708079	0.2821775	1
Gpr26	0.148016744	6.330919527	0.282218968	1
Prag1	-0.323296071	3.74325163	0.282297654	1
Gtf2ird1	0.172204088	4.174213682	0.282309465	1
Kirrel	0.183642738	3.660530058	0.282581095	1
Bcas1	-0.109646244	9.155220652	0.282656658	1
Uck2	0.121745293	5.891090694	0.28274518	1
Rpl27	-0.488131715	4.610646785	0.282906058	1
Cds2	0.100970752	8.976185128	0.28300154	1
Ccdc102a	-0.389219256	0.137123488	0.283596914	1
Map2k3	0.187775688	3.579481837	0.283753386	1
Yipf1	0.129772226	5.09233187	0.283832524	1
Ccdc124	-0.497225033	3.653806692	0.283851412	1
Mageh1	-0.11431396	4.865494684	0.283853987	1
Ubp1	0.13495049	5.966531114	0.283918391	1
Mybpc1	0.338662765	1.721918912	0.283984595	1
Ganab	0.09359188	7.266473058	0.284018633	1
Syt9	0.136658595	4.490773979	0.284189879	1
Cog7	-0.154841082	4.851296987	0.284573755	1
Plcg2	0.152141103	2.68925118	0.284659999	1
Mlxipl	0.301956856	1.008397022	0.284731927	1
Ckb	-0.409433466	8.589230132	0.284821172	1
Mapk14	0.10242654	6.027702963	0.284889826	1
Trim39	0.157547316	5.282801581	0.284937963	1
Nkx2-9	-0.582159822	-0.439346829	0.285023476	1
Adam32	0.351422622	-0.457132903	0.285309717	1
Lamb3	0.232431697	0.371399309	0.285317397	1
Dsp	0.398475194	0.481946639	0.285452169	1
Ppp3cc	0.111314871	4.490651942	0.285655911	1
Pdzd4	0.121554202	5.699594087	0.285679886	1
Adamtsl4	-0.355279903	1.961397268	0.285701054	1
Slc26a5	0.286764745	-0.824644369	0.285813136	1
Tmeff2	-0.126323208	7.817461143	0.285857214	1
Wnt6	-0.318673411	0.218817362	0.285884416	1
Slc25a27	0.147059965	5.702178226	0.285991701	1
Scn3a	0.150965182	5.947178271	0.286059886	1
Aim2	0.239481839	1.218426763	0.286135724	1
Coa6	-0.150874644	2.924663852	0.286245731	1
Slc2a4	0.259694072	3.649437097	0.286327836	1
Lama3	0.195367222	2.703266169	0.286391541	1
Fank1	0.229948601	0.826438313	0.286398427	1
Nmt1	0.10856921	6.756172839	0.286412215	1
Atp8b5	0.30767224	0.235391261	0.286520237	1
Mfsd2b	0.280321421	0.456298534	0.286678355	1
Mtf1	0.107851526	5.492100371	0.286724457	1
Nfya	0.125812827	4.707531497	0.286735987	1
Rbm5	0.162411682	7.314902582	0.28685756	1
Dsn1	-0.16347924	2.733846292	0.287081582	1
Zfp979	-0.351356503	2.336008113	0.287117378	1
Pou3f3	-0.09899381	5.950584248	0.287132801	1
Ryr3	0.198875372	5.23329147	0.28718708	1
Isy1	0.120768884	4.414075262	0.287215027	1
Mns1	0.166011668	1.738954864	0.287266302	1
Nrip2	0.154044402	4.591187266	0.287345557	1
Srsf12	0.117140299	4.873345605	0.287410801	1
Nos2	0.210733633	0.711677506	0.287644241	1
Cyfip1	0.086259155	6.627354168	0.287648089	1
Cbln1	0.123237282	5.170440517	0.287741139	1
Adgrf5	0.13142322	6.092699348	0.287758956	1
Trim7	0.255789414	0.592772743	0.28798216	1
Chd8	0.114414326	6.552178665	0.288075407	1
Eps8l1	0.27648583	-0.692116788	0.288112477	1
H2-T23	-0.225264115	2.307420661	0.288321812	1
Adam21	-0.399286947	-0.291653354	0.288353246	1
Zic1	0.157721065	6.329131627	0.288432106	1
Ackr2	0.219317457	0.990860415	0.288461123	1
Parp11	0.112896679	4.902891133	0.288558333	1
Rbm33	0.161130702	6.462982196	0.288565005	1
F2rl1	0.346200681	-0.747515853	0.288638416	1
Mgat3	0.084931637	7.740896406	0.288676494	1
Fignl2	0.195948872	1.974883225	0.28878854	1
Fgf5	-0.234989509	0.049909854	0.289059976	1
Exoc3l4	-0.479097679	0.798582781	0.28920766	1
Gpr88	-0.19589383	4.686268181	0.289321245	1
Cdc25b	0.151792651	2.571982966	0.289341391	1
Ergic1	0.104375418	6.445893142	0.289365321	1
Pkig	-0.249784786	3.298331488	0.289369798	1
Abraxas2	0.113881135	5.122978055	0.289392528	1
Cnot1	0.135811642	7.019673493	0.289412234	1
Grpel2	0.121082719	4.815472829	0.289417701	1
Triobp	-0.294489711	2.61685032	0.289435132	1
Lzic	0.117145186	4.007346405	0.289441178	1
Yaf2	-0.129070441	6.254895111	0.289483806	1
Zmynd15	0.339620803	-0.819391084	0.289506282	1
Cfp	0.329254672	1.944462991	0.289714559	1
Fcnaos	0.336676176	-0.865121643	0.289961093	1
Adamts5	-0.124895235	4.62902448	0.290031625	1
Rdh12	-0.239546261	0.324353614	0.290168027	1
Igsf21	-0.416094651	3.428411159	0.290299997	1
Shroom1	0.17074605	2.187827587	0.290428843	1
Ctnnb1	0.087366463	8.618473246	0.290568395	1
Gpr45	0.132257799	3.537228903	0.290595952	1
Grk3	0.112966259	6.106887103	0.290752248	1
Myl4	-0.398938052	0.148601559	0.29104866	1
Rasl12	-0.166481436	2.196272872	0.291244162	1
Psmb8	0.290259186	-0.627435548	0.291253367	1
Zfp423	-0.275572192	4.04537577	0.291264654	1
Tagap1	0.120172726	4.290504605	0.291489925	1
Ubr5	0.121490876	7.713426876	0.291493424	1
Casz1	-0.256085189	3.34197209	0.291510908	1
Sh2d6	-0.310683316	-0.822052687	0.291598307	1
Lta4h	0.104254174	5.296889969	0.291661213	1
Ubr4	0.183607546	7.574027668	0.29169682	1
Mex3d	-0.176328817	3.07506951	0.291925368	1
Tmem145	0.213062321	4.467599124	0.292046088	1
Uvssa	0.180619723	4.437442868	0.292047135	1
Gsg1l	0.152549644	5.134799638	0.292344794	1
Spry4	0.111102638	4.646312413	0.292599993	1
Spag16	0.428099532	0.086678166	0.292628115	1
Prr13	-0.149948845	4.634805163	0.292651628	1
Gapvd1	0.101149314	6.936885342	0.292742686	1
Cavin4	0.227882769	0.675923264	0.292748516	1
Mrpl42	0.116634746	5.467413097	0.29281911	1
Helz2	0.258746103	2.246786861	0.292998732	1
Tmem200c	-0.15616635	2.546475295	0.293001133	1
Zgpat	0.174179843	4.773411755	0.29300317	1
Kdm3b	0.110273772	5.639967451	0.29306075	1
Igsf10	0.174115455	4.048519076	0.293261309	1
Esrra	-0.413501691	4.296501321	0.293275718	1
Ndst3	0.148143803	4.75934651	0.293321352	1
Layn	0.200432108	2.115626237	0.29348499	1
Vps39	0.093173667	6.500426301	0.293528813	1
Usp2	0.127399175	4.493043058	0.293546583	1
Crtc2	0.188236831	3.840705968	0.293637479	1
Glg1	0.091115807	7.894326813	0.293678832	1
Cfap43	0.218762953	2.724191591	0.293785874	1
Btbd2	-0.471078808	4.790258435	0.29385569	1
Sptan1	0.129943678	9.558959534	0.293909013	1
Dus2	0.140277921	3.51984973	0.294032762	1
Parvg	0.215993601	2.476033682	0.294072547	1
Trib2	0.107047016	6.58748917	0.294153863	1
Tasp1	0.123249159	4.119253316	0.294246572	1
Szrd1	-0.18770376	5.07950814	0.294313333	1
Specc1l	0.092978923	6.221380017	0.294405333	1
Nrp1	0.131518635	5.108935221	0.294458015	1
Ppp1r37	-0.397756717	5.099209937	0.294475535	1
Sspn	-0.141193334	4.93681147	0.294499678	1
Mdk	-0.313215374	3.131110401	0.294654041	1
Fcrlb	0.338461408	-0.940246704	0.294896274	1
Ccdc57	0.269418081	1.292762086	0.294907274	1
Tppp3	-0.448281261	5.92512073	0.294922313	1
Spsb2	-0.344414701	0.703840012	0.295098257	1
Las1l	0.115496495	5.894558163	0.295260946	1
Aqp9	0.181847864	1.310996948	0.295285909	1
Senp1	0.131340928	4.582766075	0.295298867	1
Trio	0.117347364	6.990824113	0.295371068	1
Dynlt1b	0.143145951	2.929778419	0.29538845	1
Srgap3	0.091731902	8.057752602	0.295450305	1
Acin1	0.136306186	6.441252399	0.295719738	1
Hoxb6	-0.264255995	2.794535822	0.295818658	1
Rian	0.151164424	9.641795747	0.295895394	1
Gse1	-0.411959009	3.090200866	0.295973759	1
Ndufa7	-0.362596856	4.772214798	0.296052629	1
Rbfox2	0.091632283	7.784787137	0.29632793	1
Slc35e4	-0.379595699	3.242743533	0.296439071	1
Ccdc113	0.283765687	-0.452934069	0.296456949	1
Pyurf	-0.146334331	4.244045699	0.296513599	1
Mphosph9	0.17428184	4.851068167	0.29651842	1
Cnot9	0.116960594	5.30066716	0.296554416	1
Med30	-0.142333926	4.204578342	0.296684927	1
Cnot11	0.119764125	4.796822502	0.296718743	1
Sgf29	0.210250411	2.18850042	0.296795846	1
Nipal4	0.100888561	6.246864841	0.296843953	1
Alox8	0.240207562	2.586035369	0.2968504	1
Phf19	0.267794125	0.083651357	0.296896092	1
Tmprss7	0.178942667	1.077745074	0.296985191	1
Zfp677	-0.248605041	2.141547126	0.296989629	1
Dgkg	0.132782093	4.32298405	0.297017195	1
Pkd2l1	0.199516898	1.427059073	0.297152606	1
Cgref1	0.178184233	4.119553415	0.297177687	1
Ndufa2	-0.422123328	4.686061933	0.297381537	1
Chd6	0.111163259	7.196802052	0.297483893	1
Pdzrn3	-0.13112507	3.446043351	0.297490593	1
Hsd17b11	-0.106100161	5.48071	0.297586675	1
Csnk1g2	-0.371431612	5.363332313	0.297703324	1
Msh5	0.295105201	0.642377955	0.297759745	1
Usp11	0.106186384	7.004809477	0.298044302	1
Rnft2	0.164396606	5.940006235	0.298047197	1
Lpar1	-0.092402213	7.552804461	0.29810389	1
Pfkfb4	0.198852568	3.745196294	0.298109148	1
Trappc2l	0.164104199	4.724859403	0.298167927	1
Fbxo16	0.135766276	2.321130844	0.298355698	1
Atp8b1	-0.185937895	3.053685132	0.298486525	1
Crip2	-0.41659296	3.92192767	0.298752053	1
Ccnf	0.208034413	0.906151933	0.298936606	1
Mical3	0.147955368	6.982254267	0.299023041	1
Slc37a2	0.307268625	1.937644449	0.299023987	1
Sema3a	0.149085959	5.045752496	0.29910183	1
Sf3b4	-0.249808411	3.522303542	0.299149878	1
Ddx55	0.123394251	4.334530045	0.299229604	1
Got1l1	0.385519647	-1.035849651	0.299292623	1
Snora31	-0.309261064	-0.671199207	0.299405773	1
Traf3ip1	0.1449869	4.319410401	0.299423358	1
Plekhm3	0.099912875	5.4018973	0.299460283	1
Acox3	0.125677703	5.413469311	0.299535103	1
Atf1	0.135797965	3.371083642	0.299590249	1
Zfp1	0.1258804	3.625680228	0.299631979	1
Atp13a2	-0.392993037	6.27012864	0.299819699	1
Glipr1	-0.316618144	-1.126688806	0.299946325	1
Ppib	0.105876715	6.279521636	0.300062157	1
Myh14	-0.354463792	4.844525663	0.300183277	1
Fam129a	0.125869129	4.350642627	0.300270509	1
Nlrc4	-0.454282868	-0.307994681	0.300624612	1
Mterf1b	-0.214383453	0.180619442	0.300647937	1
Gad1	0.103013479	7.71029963	0.300683604	1
Sgms2	0.143253335	4.233571078	0.30077369	1
Ccdc162	0.263953716	1.382584792	0.300817859	1
Sdk2	0.200707865	3.781763549	0.301024389	1
Med16	-0.384851531	3.585902772	0.30126278	1
Kcnmb1	-0.208649761	0.362371692	0.301307585	1
Igfbp6	-0.428584118	0.827228573	0.301470075	1
Syt2	0.103332287	9.441883934	0.301489195	1
Cntnap4	0.102211832	5.143247303	0.301493057	1
Scaf8	0.106370831	5.978609818	0.301660872	1
Spint1	0.316970806	-0.128852711	0.301689249	1
Jag2	-0.392768942	3.535402756	0.301736414	1
Tcerg1l	-0.112850135	3.957410185	0.30174306	1
Nav2	0.141129845	6.086376386	0.301798326	1
Htr1d	0.16174945	1.858200976	0.301961615	1
Ipcef1	0.152626287	4.617763487	0.302013498	1
Slc9a8	0.162291219	5.092705132	0.30223071	1
Mien1	-0.159411121	3.267263218	0.302381954	1
Scd3	-0.2448957	1.467780088	0.302408228	1
Hspa14	0.110443173	4.772575955	0.30243369	1
Map3k9	0.182772646	4.81394488	0.302471693	1
Tll1	0.197563645	3.090727926	0.302486567	1
Atxn7	0.163511279	5.000963499	0.302550489	1
Ap3b2	0.153552454	6.75008372	0.302687332	1
Shd	-0.367612067	4.35386338	0.302724341	1
C1qtnf2	-0.345878301	0.068506143	0.302753283	1
Gba	0.142406963	5.349376284	0.302855543	1
[truncated: 12,493 more rows]
