# Supplementary material for: Sex Differences in Behavioral and Brainstem Transcriptomic Neuroadaptations following Neonatal Opioid Exposure in Outbred Mice
Source: eNeuro. 2021 Sep 20;8(5):ENEURO.0143-21.2021. doi: 10.1523/ENEURO.0143-21.2021 (PMC8454922; doi:10.1523/ENEURO.0143-21.2021)
Supplement: Figure 10-3 — Differential gene expression, females-only analysis. Download Figure 10-3, TXT file. [file enu-eN-NWR-0143-21-s04.txt]

Gene	logFC	logCPM	PValue	FDR
Nup35	-1.807459739	1.815731563	2.56E-13	3.54E-09
Serpind1	-1.323342041	2.605351747	3.09E-08	0.000213079
Aldh1a2	-0.870990031	3.373295379	2.84E-05	0.130861728
Ptgds	-0.738423847	7.781641072	0.000154779	0.534374536
Nckap1	0.381322256	8.884835787	0.000288346	0.728938588
Ubc	0.685905242	6.544235489	0.00038267	0.728938588
Dcn	-0.751527734	5.094022694	0.000384328	0.728938588
Esm1	-1.179538853	0.427317898	0.000422267	0.728938588
Hist1h3d	-0.815159191	1.162481951	0.000534569	0.820266881
H2-Bl	2.430423159	1.640252346	0.000693789	0.958122424
Itih2	-1.130823059	3.627613679	0.0007996	1
Prg4	-1.018065558	2.178879371	0.001054533	1
Fmod	-0.606530963	3.982723017	0.001644855	1
Slc13a4	-1.033518953	3.124178077	0.001680508	1
Ccn3	-0.689660223	2.941162001	0.001906819	1
Prkcg	0.494275374	3.638733468	0.002025552	1
Hddc2	0.46044123	4.476407714	0.002199288	1
Prelp	-0.502265529	2.859128063	0.002738726	1
Dpp4	-0.658215677	2.448066136	0.002768675	1
Sars2	0.595017532	2.251279478	0.003140602	1
S100a8	-1.442344177	0.87079482	0.003247337	1
Itm2a	2.791007643	2.829850717	0.003289864	1
Ppp1r1c	0.704627461	1.526286039	0.00337102	1
Rbp4	-0.697973633	1.763518037	0.003741898	1
Ifitm1	-0.88253857	1.308721421	0.003754139	1
Acta2	-0.600587943	3.388921939	0.003777889	1
Hgh1	0.569054751	2.142101651	0.003786167	1
Moxd1	-0.963705767	1.680280164	0.003922356	1
S100a9	-1.488439596	1.214106466	0.003988682	1
Map3k11	0.520061336	3.077070596	0.004083742	1
Pttg1	-0.626304802	1.340175371	0.004183039	1
Zfand2b	0.590707325	2.363918207	0.00423135	1
Gpaa1	0.472055991	3.297805358	0.00459055	1
Tmprss11d	-1.136226331	2.505122767	0.004945469	1
F5	-1.275862717	1.515352056	0.005242873	1
Caps2	-0.748873318	0.337747753	0.005888	1
Slc6a13	-0.739843839	3.359995711	0.005901743	1
Ccdc122	-1.455658823	0.222652198	0.005963628	1
Rpp21	0.596278432	1.977602272	0.006226472	1
Slc2a4	0.466322126	3.507733954	0.006388317	1
Cfh	-0.73190536	5.727213965	0.00656073	1
Myh11	-0.535071381	2.990753847	0.006635948	1
Ccn2	-0.608495002	3.870566158	0.007068363	1
Bmp3	-0.440770261	2.687112033	0.007102627	1
Crabp2	-0.764541665	1.664025478	0.007164672	1
Fabp7	0.308813242	7.041884105	0.007352851	1
C1s1	-0.690829115	0.796841328	0.007531906	1
Fgl2	-0.703251423	2.779037427	0.007543895	1
Gstp1	0.426532231	6.08491232	0.007623479	1
Unc45a	0.360820599	3.812585698	0.007792167	1
Plekhh3	0.714663267	1.281607812	0.007910492	1
Lox	-0.803819504	3.28751229	0.007935071	1
Dohh	0.895814226	0.782159201	0.008162252	1
Gjb2	-0.488140699	3.863559877	0.008353918	1
Fam227b	-0.600774128	3.487861728	0.008554857	1
Tdgf1	1.845437723	0.873541614	0.008745577	1
Fblim1	0.617295773	1.283404355	0.008785315	1
C1qtnf6	0.402549087	3.259129597	0.008813842	1
Dtd1	0.438520284	4.923912404	0.008826292	1
H19	-0.597370665	2.309256246	0.008840522	1
Begain	0.347557222	4.968874238	0.00887587	1
Nupr1	-0.578172629	1.426700097	0.008949838	1
Akr1e1	0.367081538	4.128021965	0.008974206	1
Snhg8	0.697285473	1.539906558	0.009378911	1
Klf5	-0.525692397	2.315904404	0.009397678	1
Ndufs7	0.612767233	3.957373443	0.009577228	1
Upp2	-1.039284236	2.935326815	0.01001587	1
Zfp335	0.430953606	2.68201107	0.010470053	1
Ccl28	-0.539918856	2.205075595	0.010633038	1
Mycbpap	-0.754261853	0.875901097	0.011163865	1
Cic	0.309286167	5.849314084	0.011165659	1
Mvb12a	0.433574626	2.957208114	0.01126019	1
Arhgdig	0.479001488	4.723859506	0.011299793	1
Slc25a10	0.488288622	2.92058413	0.011464561	1
Abhd1	0.652289675	0.641004091	0.011614252	1
Thbs2	-0.481942181	3.903642347	0.011800652	1
Lamtor4	0.448595518	3.994306172	0.012561123	1
Yae1d1	0.285633399	4.975561696	0.012651503	1
Tmem51	0.575089759	1.936082685	0.012862992	1
Epn1	0.394172048	6.191717184	0.012904186	1
Znhit2	0.728356887	1.125232697	0.013050705	1
Scara3	-0.425224403	3.021653165	0.013118352	1
Slc1a5	-0.611487663	1.291305559	0.013168538	1
Lmtk3	0.359877899	4.296648778	0.013177497	1
Cnih2	0.447270311	3.891739019	0.01326318	1
Fam180a	-0.698770518	0.712616988	0.013291866	1
Uqcr10	0.502918794	5.040273281	0.013312675	1
Plec	0.309710314	5.649725883	0.013335042	1
Adrm1	0.396600053	4.025831687	0.013406725	1
Thbd	-0.543632407	3.912975535	0.013854455	1
Sema6b	0.423398718	4.218559652	0.013873226	1
Atp13a2	0.361910811	5.845414006	0.013953388	1
Cyb5d2	-0.302894103	4.656173879	0.01409388	1
Shank3	0.332182342	4.919692269	0.01422439	1
Cirbp	0.317986175	5.351029652	0.014271928	1
Slc6a20a	-0.611924373	3.439448304	0.014390364	1
Dnpep	0.395095355	4.186644948	0.014528169	1
Atp5g1	0.37497275	6.394910741	0.014678243	1
Dgkz	0.316587805	5.666288491	0.01476812	1
Kifc2	0.310853679	6.792442976	0.015055688	1
Gpc3	-0.398132511	3.575134903	0.015082178	1
Ttyh3	0.33613592	6.733903789	0.015161671	1
Pitpnm1	0.317450543	5.986366768	0.015543178	1
Anxa1	-0.508805107	2.217821279	0.015709495	1
Col6a2	0.633327544	4.025843019	0.015892366	1
Sytl4	-0.633120846	1.127480372	0.015909092	1
Pitrm1	-0.257484236	5.793366826	0.016082609	1
Matk	0.381909378	4.515238289	0.016246954	1
Plekhm2	0.393009905	5.026320939	0.016451548	1
Ranbp3l	-0.779898397	2.864526295	0.016801037	1
Rplp2	0.437402457	4.925072536	0.017104242	1
Thap3	0.487180613	1.570553914	0.017248267	1
Pdrg1	0.273933063	5.466175211	0.017426384	1
Vstm2l	0.535304827	3.32479295	0.017525098	1
Scd3	-0.476184883	1.629390433	0.017581935	1
Hist3h2a	-0.344321358	3.644507202	0.017639613	1
Fgfbp1	-0.663036285	1.32598463	0.017677654	1
Phf2os1	-0.807055677	0.23904007	0.017725831	1
Hs3st3b1	-0.372227407	3.318584039	0.018217241	1
Sppl2b	0.35810618	4.345191925	0.01843895	1
C8g	0.691660404	0.708821164	0.01856129	1
Col3a1	-0.860798666	5.435479184	0.018688657	1
Ms4a6c	-0.89111221	-0.35376781	0.018754616	1
Ifit3	-1.010714235	1.799580071	0.018900655	1
Uqcr11	0.66914861	4.426809277	0.018919669	1
Cyba	0.735237167	0.279213537	0.018979727	1
Pkdcc	0.529901629	1.715208156	0.019211655	1
Bvht	0.569314567	0.909398883	0.019405231	1
Serping1	-0.630866022	3.341225665	0.019456106	1
Ncor2	0.263279736	5.758851003	0.019942776	1
Ap5z1	0.326707949	3.622077287	0.020103935	1
Rplp1	0.539923505	5.009644052	0.020237083	1
Agap2	0.272287571	5.643749837	0.020237435	1
Cbarp	0.426492693	5.778908422	0.020275053	1
Tbc1d13	0.28341552	5.617943626	0.020276943	1
Hdgfl2	0.282803546	4.640912646	0.020605567	1
Fxyd7	0.435132101	4.582674355	0.020666783	1
Palm	0.390775833	5.280011521	0.020742029	1
Pnoc	0.49747152	2.644780364	0.020767329	1
Plk5	0.588900772	0.803462392	0.020918436	1
Slc9a2	-0.562087776	1.730520917	0.021361227	1
Aebp1	-0.502144754	3.171032362	0.021517474	1
Hoxc6	-0.749625959	0.73621047	0.021525001	1
Rnf166	0.379286085	2.712343077	0.021628992	1
Unkl	0.664798918	1.728753149	0.021714932	1
Atad3a	0.293481171	4.568451514	0.021774412	1
Bmp6	-0.48282283	2.753126167	0.022034306	1
Mt1	0.415942345	5.972172265	0.022047545	1
Galnt15	-0.373084726	4.042012501	0.022366314	1
Rps6ka4	0.464838692	2.293340686	0.022443621	1
Cped1	-0.635374339	2.218539877	0.022466559	1
Rai1	0.320640936	4.279432904	0.022825803	1
Smtn	0.510041311	1.789550532	0.023117901	1
Emp3	-0.576388321	0.801215572	0.023395351	1
Pold1	0.592530248	0.389734156	0.023450735	1
Anxa5	-0.303777382	6.541103077	0.023670765	1
Tle3	0.251898465	4.760855572	0.023678709	1
Gpsm1	0.330060695	5.195594381	0.023917268	1
Mrpl55	0.386007703	2.864674413	0.024167016	1
Sema4b	0.355537679	3.133288104	0.024290616	1
Scnn1a	0.75796561	0.154048615	0.02431632	1
Cox6c	0.356039142	7.268803366	0.024731528	1
Samd11	0.517776892	1.142997303	0.024823118	1
Olfr1372-ps1	-1.503530953	1.373750514	0.024877779	1
Elob	0.486975135	4.54179355	0.025177955	1
Wnt4	-0.479491055	2.258543399	0.025270297	1
Osbpl7	0.368163827	3.533385569	0.025532585	1
Bcan	0.279362521	7.549092284	0.025670141	1
Chil1	0.399512291	3.665819949	0.025713876	1
Dapk3	0.423828766	2.512304893	0.026017268	1
Pvr	0.34260545	3.338501633	0.026041353	1
Ankrd37	-0.405339216	2.100402434	0.02604396	1
Magel2	0.39530545	2.795694798	0.026358847	1
Rpl36	0.784565426	2.925881404	0.026452075	1
Ephb6	0.327365292	3.78263385	0.026778825	1
Trappc6a	0.787493175	0.530850953	0.026863484	1
Agt	0.367934089	6.202334626	0.026865498	1
Mcm6	0.445011424	3.202814396	0.026881738	1
Psd	0.284333446	4.427560734	0.026910009	1
Tnxb	-0.615403491	0.695047258	0.027035024	1
Deaf1	0.386200723	5.22565493	0.027058053	1
Nagpa	0.469607655	1.747827836	0.027080171	1
Slc6a12	-0.643639114	1.025869795	0.027286209	1
Tcf3	0.411094278	2.862443865	0.027296732	1
Gadl1	0.907249879	0.049134141	0.027638209	1
Col6a1	-0.452655543	3.611201317	0.027644875	1
Ngp	-0.931760265	0.280769282	0.027932256	1
Mgp	-0.377228134	3.022064059	0.027991076	1
Mief2	0.376330637	3.444023777	0.028042381	1
Lama2	-0.377674531	5.114436114	0.028423178	1
Tmem132a	0.409531942	3.41031743	0.028471475	1
Ndufa2	0.489045091	4.281758867	0.028557427	1
Csf2ra	0.456038399	1.935509346	0.028782567	1
Gng7	0.253478548	5.516858864	0.028860935	1
Klhl36	0.5709221	0.694499776	0.028897825	1
Whrn	0.324961429	3.919408477	0.028978857	1
Wdr53	0.349839137	3.129319234	0.029394688	1
Tspan8	-0.748475203	-0.381205708	0.029470643	1
Tmem94	0.277029139	4.087724755	0.029696185	1
Taf1c	0.567555353	0.998896942	0.029988435	1
Ltbr	0.494780852	2.409035571	0.030137107	1
Lingo3	0.354785094	3.037842022	0.030184109	1
Psmb5	0.593119829	3.190111668	0.030288301	1
Sirt6	0.446450148	2.251799206	0.030341652	1
Magef1	-0.430155416	2.188479997	0.030494572	1
Sirt3	0.34838857	5.166587723	0.030535307	1
Plbd1	-0.756946125	-0.522714892	0.030568838	1
Atg2a	0.385069574	4.165370713	0.030581806	1
Rpl41	0.402514151	6.012341586	0.03068118	1
Dda1	0.315575285	4.613557435	0.0307063	1
Adamts1	-0.309224452	4.363844164	0.03074426	1
Bola1	0.590275017	0.664303458	0.030854425	1
Bax	0.422620157	2.923110808	0.0309956	1
Meioc	-0.993618241	0.677636547	0.031012773	1
Fam69b	0.452380103	3.37347655	0.031052709	1
Pld4	0.393597836	2.455420554	0.031340638	1
Cdh1	-1.070968149	1.730291729	0.031696962	1
Mpnd	0.371594883	4.86232874	0.031850708	1
Zfp36	-0.426253362	1.960947814	0.031912731	1
n-R5-8s1	0.562683921	4.432096497	0.031925478	1
Pafah1b3	0.465547407	2.522778863	0.032209162	1
Hap1	0.285343548	7.108369892	0.032392166	1
Polrmt	0.517894731	2.718111556	0.032578527	1
Dok7	0.348917769	3.043048111	0.032837706	1
Sema6c	0.31798408	3.137692627	0.032911273	1
Ehd2	-0.341218008	3.516309528	0.032974453	1
Rps28	0.553253628	4.281035617	0.033519339	1
Tha1	0.588525243	0.399066397	0.033549168	1
Haghl	0.386425855	5.196467764	0.033741371	1
B3gat3	0.353713392	5.239325589	0.03386145	1
Slc27a1	0.262507375	4.672625078	0.033963507	1
Fes	0.44380419	1.564730679	0.034183725	1
Polr2f	0.415826003	3.068163233	0.034270402	1
Nudt22	0.469470327	1.894753825	0.034270744	1
Ndufa13	0.499655844	5.098416385	0.034611202	1
Dpysl4	0.290281598	5.108975765	0.034842872	1
Hoxa5	-0.253209828	5.27802885	0.034979457	1
Akip1	0.52147299	1.135590593	0.035504026	1
Zfp523	0.380848967	4.068348076	0.035542441	1
Cotl1	0.368626498	4.314769629	0.035551081	1
Ftl1	0.363400809	4.515044333	0.035559432	1
Hcar1	-0.939113038	0.491601441	0.035644327	1
Nt5c	0.401262357	3.753151727	0.035701099	1
Haus4	0.498596623	1.397566335	0.035718636	1
Scrib	0.349710527	4.226478558	0.035825168	1
Mif	0.579634786	3.692268834	0.035835157	1
Atp6v0c-ps2	0.56851016	4.317254864	0.035936179	1
Lyve1	-0.707007266	1.464056874	0.036092712	1
Dctpp1	0.554430851	1.451881851	0.036174568	1
Mcrs1	0.406465455	3.328796967	0.036316357	1
E2f1	0.598599218	1.847549341	0.036686926	1
Cacng8	0.467587644	1.834853211	0.036966991	1
Scarb1	0.275766743	4.054086165	0.037034311	1
Rgl2	0.294189781	3.666249754	0.037097003	1
Hbs1l	-0.295506602	5.748572461	0.03715718	1
Fbll1	0.595736925	1.78966515	0.037382669	1
Rnf5	0.357524955	4.247430024	0.0375337	1
Lipo3	-0.76443573	3.059505497	0.037545921	1
Il13ra1	-0.274685828	3.907600689	0.037552233	1
Dgkq	0.306499154	4.427460558	0.037680396	1
Atp6v0c	0.390578823	4.237688899	0.037764679	1
Asb6	0.404465883	2.937425368	0.037844673	1
Fmc1	0.372838782	2.731154579	0.038416664	1
Foxd1	-0.612957345	0.181732532	0.038424673	1
Rnf208	0.485848061	4.784894825	0.038565357	1
Med22	0.247563696	4.54751699	0.038828307	1
Tgfbr3	-0.453151194	4.02606952	0.039132873	1
Cope	0.324691019	5.03142166	0.03926992	1
Ubxn11	0.513414197	1.309793613	0.039417511	1
Fzd7	-0.391455152	2.646592864	0.039503553	1
Casp9	0.235573001	4.651647896	0.039604673	1
Col9a3	0.268977147	5.155861362	0.040400556	1
Ndufa11	0.46977003	3.678932657	0.040670064	1
Bcl9l	0.363279058	3.471205673	0.040739856	1
Ssbp4	0.483287099	2.806191798	0.040913932	1
Cxxc1	0.284654542	3.787534751	0.040960097	1
Fggy	0.305965582	3.632635331	0.041149459	1
Prex1	0.25879584	6.493371003	0.041274054	1
Adgrb2	0.313424712	5.604473165	0.041640816	1
Tpd52l1	-0.468470553	2.509651915	0.041870857	1
Etv4	0.273879125	3.813098754	0.04197007	1
Tmem115	0.344576985	3.693194524	0.041980702	1
Tmem109	0.345041472	3.793325726	0.04204067	1
Prss23	-0.445622307	2.286150953	0.042808589	1
Pisd-ps1	0.364911628	6.043845558	0.043081807	1
Iqub	-0.815621563	0.378976158	0.043339664	1
Adam15	0.299023284	4.181096501	0.043610356	1
Hoxb7	-0.459583346	2.216096923	0.043635705	1
Adam11	0.251565761	5.62509297	0.043743311	1
Pin1	0.293409546	4.896747114	0.044047922	1
Anks1	0.258869612	5.023803109	0.044164519	1
Col4a5	-0.357989854	4.515248499	0.04423036	1
Fkbp8	0.324174982	6.026596166	0.044712059	1
Cyp1b1	-0.565415665	2.916697366	0.044760314	1
Vwa5b2	0.264403178	5.0062661	0.044810087	1
Suv39h2	-0.388489743	2.338326589	0.044895119	1
Gnb2	0.402136887	6.025528857	0.045115316	1
Zic2	-0.268751894	4.202237307	0.045368457	1
Arhgef1	0.301985967	4.392680999	0.04539279	1
Bgn	-0.33622515	4.737860278	0.045577518	1
Ahnak	-0.467095078	5.349059803	0.045681231	1
Fchsd1	0.485197424	1.702958694	0.045753831	1
Azin2	0.382953807	3.645328419	0.045754537	1
Flywch2	0.476436088	2.399188608	0.045925807	1
Stx1a	0.373914662	3.489175899	0.045984743	1
Ptov1	0.377046513	4.934458872	0.046076415	1
Igf1	-0.371516309	4.871582922	0.046466337	1
Slc41a3	0.460218856	2.453498873	0.04648814	1
Omp	0.592393623	0.10074253	0.046571846	1
Zfp133-ps	0.755158279	0.973658667	0.046729673	1
Tfcp2l1	-0.496634783	1.093727838	0.046762232	1
Farp1	0.209537238	5.565975993	0.046854541	1
Acox2	0.716752742	0.032905382	0.046918539	1
Gmppa	0.271256752	3.786700006	0.046985483	1
Ccar2	-0.329505266	5.52651207	0.04769494	1
Gale	0.610057104	2.136892354	0.047705472	1
Pcbp4	0.319140967	5.748235788	0.047962245	1
Acyp1	0.371730604	3.546555617	0.048032539	1
Pvalb	0.294180982	6.639049142	0.048152188	1
Itga10	-0.679603106	1.153024139	0.048455853	1
Lrfn4	0.420708029	2.132388283	0.048482258	1
Leng9	0.422209046	1.782088815	0.048837704	1
Acsf2	0.309190963	4.031341437	0.048903466	1
Sox1ot	0.353443946	2.510395863	0.049070451	1
Rpl8	0.439570954	6.365366093	0.049107692	1
Fam131a	0.374721146	4.186856636	0.049176667	1
Trim46	0.337297893	3.76319745	0.049716546	1
Fibcd1	0.55349691	2.210954206	0.049774372	1
Tsc22d4	0.335167454	6.375321289	0.049798953	1
Zswim9	-0.258174033	3.942485543	0.049838783	1
Lepr	-0.505290655	3.296342525	0.049949902	1
Plekhm1	0.260490668	4.204148261	0.050151806	1
Fn3k	0.29128707	4.419796301	0.050305058	1
Timm50	0.300777441	3.783564523	0.050399031	1
Rps12	0.277301234	6.109507053	0.050399941	1
Vav1	0.439482114	1.449928514	0.050627055	1
Cybb	-0.734475516	0.66808501	0.050844447	1
Wdr91	0.263434765	4.152616714	0.051434661	1
Mindy4b-ps	-0.607741045	0.539057667	0.05165511	1
Hint2	0.441282849	2.338955996	0.051947609	1
Dtx2	0.383150659	1.983748117	0.052121478	1
Schip1	0.46466009	1.143251118	0.05214457	1
Arl2	0.272857454	4.372044432	0.05218941	1
Car5b	-0.264269209	4.610892243	0.052339589	1
Cp	-0.689369972	4.832925407	0.05233999	1
Ly86	0.439367965	2.279053048	0.052433323	1
Hdac5	0.298140818	5.663957035	0.052526279	1
Hspbp1	0.4235938	3.871954346	0.052654454	1
Fahd2a	0.265360018	3.928372309	0.052689965	1
Spire2	0.351823542	3.591421987	0.05279353	1
Dlgap3	0.419039921	3.937075649	0.052890646	1
Skap1	0.439143579	1.317931747	0.053042427	1
Gstm2	-0.55167288	1.217168557	0.053065054	1
Commd1	0.31150986	2.975137735	0.053073517	1
Adgre5	0.352004223	3.228096658	0.053250376	1
Foxp4	0.409260229	3.299760115	0.05332063	1
Rps29	0.532469882	5.436444188	0.053455321	1
Nhlh2	0.510303631	2.674458776	0.053619742	1
Apc2	0.276945333	5.61941948	0.053652539	1
Katnb1	0.329966011	3.624253356	0.053852706	1
Bfsp1	0.548948139	0.475194747	0.053906388	1
Atp5d	0.457777858	5.270364168	0.053923541	1
Snhg18	-0.428075697	1.741864153	0.054048319	1
Naga	0.308032814	3.592675866	0.054134763	1
Arvcf	0.285939706	3.999516878	0.054290914	1
Tssc4	0.33562245	4.648457478	0.054416027	1
Tctn1	0.317111011	3.456422348	0.0545334	1
Nkx6-2	0.472948399	2.055263058	0.054603909	1
H2-K1	0.332513603	3.818964726	0.054767444	1
Col4a6	-0.567267045	2.033364047	0.05484956	1
Errfi1	-0.222403864	5.767236794	0.054850243	1
Slc29a1	0.304312884	3.028198875	0.054986811	1
Msx2	-0.714738148	-0.141348897	0.055008325	1
Adprhl2	0.37159318	2.724474602	0.055057994	1
Elfn2	0.201861698	6.134448801	0.055117313	1
Rabac1	0.469372446	4.656211625	0.055204621	1
Ppdpf	0.428595054	3.71810692	0.055269698	1
Slc50a1	0.267566416	3.860590526	0.055437386	1
Mlkl	-0.616698257	-0.07293679	0.055458339	1
Zfp185	-0.627192424	1.339184295	0.056029269	1
Dpt	-0.864037737	0.804758382	0.056036374	1
Gipc1	0.357198883	4.761965465	0.05625644	1
Nectin2	0.453168501	2.204391285	0.056297366	1
Abhd11	0.355157972	3.554242567	0.056325533	1
Dagla	0.313261443	4.456852249	0.056396495	1
Aprt	0.447126259	2.710873328	0.056503444	1
Prdm6	-0.733951068	-0.536310789	0.05652167	1
Nop53	0.268414082	4.646354834	0.056569887	1
Slc39a3	0.29324339	4.729271937	0.056687523	1
Atox1	0.423425743	3.96467352	0.056709701	1
Rhoc	0.329745241	3.980833327	0.056749739	1
Pfkfb4	0.271055231	3.636291002	0.056758874	1
Map3k10	0.349918092	4.498845262	0.056852733	1
Map1lc3a	0.361371124	6.256786762	0.05697454	1
Nfkbib	0.345862328	2.789219572	0.057080149	1
Rex1bd	0.438293841	2.51791287	0.05711179	1
Slc22a6	-0.644528751	1.531094228	0.057253806	1
Klf2	-0.362123437	1.874928512	0.057348288	1
Ccm2	0.309233221	4.044741444	0.057933778	1
Egln2	0.311102042	4.058822362	0.05804068	1
Creld1	0.250223534	5.134396654	0.058070628	1
Zscan30	-0.471995689	0.767593017	0.058296688	1
Tango2	0.277941355	6.2092467	0.05836612	1
Sbno2	0.371455928	2.741199185	0.058770869	1
Tmem256	0.268431224	4.737578274	0.058805077	1
Cxcl16	-0.500300918	0.951468195	0.058861612	1
Fer1l5	-0.33827458	2.940034634	0.058877516	1
Map3k5	-0.265218554	3.828058224	0.058884734	1
Spc25	0.574449108	0.770059042	0.059014236	1
Lair1	-0.613149529	3.155548382	0.059077965	1
Nphp4	0.415785318	1.298132396	0.059398346	1
Thpo	0.686086348	0.181627717	0.059408849	1
Svbp	0.299148654	2.920809156	0.059909683	1
Usp20	0.228888258	5.456138146	0.059936601	1
Map2k7	0.245054676	4.969148301	0.060090725	1
Pcolce	-0.55114128	1.747827276	0.060184808	1
Cd1d1	0.321490025	2.426199162	0.060775401	1
Pnck	0.276589327	5.782445291	0.060821879	1
Rnaseh2c	0.457282836	1.142410943	0.061027635	1
N4bp3	0.494223895	1.825863495	0.061164555	1
C1qtnf7	-0.6032054	0.337908888	0.061179625	1
Col1a2	-0.466814197	5.686367084	0.061292341	1
Cit	0.233089354	6.558325157	0.061316232	1
Pcsk1	-0.221340883	5.127210718	0.061339825	1
Emp1	-0.367565154	3.281218096	0.06137126	1
Tspoap1	0.222122412	6.086903867	0.061383613	1
Rps21	0.349742132	5.288625119	0.061424503	1
Cox7a2	0.284652672	7.253207684	0.061464701	1
Casr	0.269429402	4.056387872	0.061725342	1
B4galnt4	0.235943334	4.191377339	0.061783507	1
Dbn1	0.225151616	5.289954318	0.06179732	1
Wnt16	-0.601207291	-0.285434863	0.061827583	1
Fam173a	0.245020276	4.358549913	0.062087316	1
Vamp5	-0.431807133	0.922621501	0.06209637	1
Sdk2	0.265717925	3.582629338	0.062154358	1
Npas1	0.469584527	1.363682441	0.062319079	1
Tmem140	-0.6127139	0.218142968	0.062682225	1
Romo1	0.45204128	2.390690207	0.062881461	1
Htra3	0.321670972	2.576297991	0.062991971	1
Mcrip1	0.380736569	4.850966075	0.063052704	1
Rpl37a	0.432826447	5.713135851	0.063163508	1
Dlgap4	0.223120138	5.301602497	0.063169496	1
Ncln	0.312261109	3.917340232	0.063233257	1
Lbp	-0.941932873	1.534758585	0.06347993	1
Mvk	0.389170966	3.986262597	0.063498354	1
Atp5k	0.381909323	6.460002458	0.063598984	1
Slc12a9	0.340560512	3.534947569	0.063972464	1
Mb	0.5959977	-0.29848907	0.063986254	1
Tbkbp1	0.239785846	4.603182302	0.064013726	1
Satb2	0.675379183	0.012733392	0.064020408	1
Tmem216	0.317941232	2.80686521	0.064134104	1
Psmd3	0.277004819	5.634323711	0.06419557	1
Rnf215	0.289628299	3.846992496	0.064321671	1
Kremen1	0.285883009	3.583558703	0.064325943	1
B4galt2	0.285361305	4.297586761	0.064408763	1
Pigs	0.262739235	5.212004079	0.064477975	1
Car12	-0.824265939	2.888878596	0.064774766	1
Tppp3	0.38905314	5.43528552	0.065088285	1
Fbn1	-0.528078346	3.829278595	0.065215152	1
Cers1	0.334165507	3.875221772	0.06524966	1
Csk	0.277036626	4.778216498	0.065416475	1
Pop7	0.437193734	2.119606701	0.065457086	1
Ltbp1	-0.371744213	3.549472609	0.065874539	1
Dus1l	0.253234525	4.08452435	0.065941553	1
Ntrk1	0.39800419	1.641167747	0.066094499	1
Rbp1	-0.394992901	2.588690333	0.066120115	1
Hoxb8	-0.334676931	4.785756072	0.066149339	1
Map2k2	0.320216197	4.380937522	0.066160815	1
Ube3b	0.219936053	5.585637086	0.06638517	1
Clec4a3	-0.617391392	0.513828782	0.066521591	1
Ccn4	-0.479015802	1.43193579	0.066589988	1
Atp23	-0.325922476	2.359758659	0.066597716	1
Itih5	-0.281942459	6.437657581	0.066651936	1
Zmiz2	0.303032249	5.709256849	0.066652089	1
Selplg	0.428566204	3.081275321	0.066695531	1
Mapk4	-0.211409156	5.035275078	0.066781429	1
Wdr18	0.290895114	4.815161378	0.066805452	1
B3gnt9	0.325499905	2.50908565	0.066817245	1
Ablim3	0.218624177	4.186827171	0.067503219	1
Cherp	0.267930549	3.708999156	0.067734277	1
Prrg2	0.412123903	1.381040461	0.067811109	1
Mis18a	0.38761748	1.342270513	0.067829397	1
Btbd2	0.418212954	4.28279537	0.067847808	1
Ndufb9	0.298409594	5.239949383	0.068038351	1
Mrm2	0.415602639	1.994775955	0.068125039	1
Cabin1	0.21305769	5.059064651	0.068259924	1
Psmb10	0.478066868	3.03512312	0.068291898	1
Rps18	0.364472324	5.020238133	0.068668532	1
Yif1b	0.341932896	3.644355134	0.068691662	1
Lmnb2	0.298063642	3.075411617	0.068831948	1
Ccdc74a	0.31313027	3.342132346	0.068851707	1
Rhpn2	-0.293695799	3.314369449	0.069193394	1
Fbln5	-0.35018804	4.064614984	0.069275559	1
Catsperz	0.638825523	-0.39068951	0.069365774	1
Tnrc18	0.225895059	4.41489839	0.069560715	1
Vmn2r57	-0.553711596	0.774922448	0.069680547	1
Nrxn2	0.225335214	6.541070813	0.069726396	1
Rps6kl1	0.258879177	3.515145093	0.069759041	1
Ecm2	-0.401638919	3.704769554	0.069972136	1
Rpl27	0.439443051	4.109009122	0.070036142	1
Mllt1	0.271187926	3.980940937	0.070232517	1
Maged2	0.226316689	6.502238279	0.070387828	1
Kcna5	-0.390560336	1.371716765	0.070694335	1
Cdh24	0.315217507	3.605043918	0.07086557	1
Zpbp	0.306275122	2.749289245	0.070982365	1
Slc12a4	0.24578338	4.233676714	0.071026752	1
Lyz2	-0.400299325	3.05588098	0.071035114	1
Ankrd13b	0.284502712	4.457036132	0.071042986	1
Hcrtr1	0.327454779	2.59343755	0.071265296	1
Phb2	0.274758866	4.821586541	0.071364205	1
Fam131c	0.489654925	1.709145534	0.071397804	1
Stac	-0.315782711	2.563770384	0.07145532	1
Ctsh	-0.272993186	3.890474459	0.071476634	1
Unc119b	0.268502929	4.137876311	0.071484739	1
Oaz1	0.257785558	5.652291407	0.071507435	1
Tnk2	0.252499562	5.975219583	0.071545062	1
Tmem64	-0.236429163	5.717874558	0.071587719	1
Ciao2b	0.335977519	3.065802626	0.071605095	1
Abcb1a	-0.203781268	5.324456566	0.071641095	1
Klf4	-0.288452113	2.792596341	0.071764753	1
Sh3bp4	0.223374036	5.298199793	0.072122726	1
Rps19	0.305435765	5.786531649	0.072186231	1
Npdc1	0.261315934	5.4997503	0.072600241	1
Notum	0.492373849	0.565740347	0.072675207	1
Scamp3	0.250954812	4.036746248	0.072804814	1
Fap	-0.777488053	0.348826068	0.073023369	1
Ebna1bp2	0.201441003	5.287684498	0.07335217	1
Ppp1r26	0.230937069	4.131573452	0.073491272	1
Emcn	-0.303603641	3.08413242	0.073662664	1
Serpina1b	-0.657328172	-0.018082426	0.073711342	1
Col8a1	-0.560884115	3.238395177	0.073736694	1
Tmem267	-0.3386916	4.107430462	0.073767814	1
Tst	0.351222984	4.060585883	0.073799983	1
Cul9	0.231727066	4.245707426	0.073955417	1
Prr12	0.249901822	3.899997413	0.074233306	1
Ifi202b	-0.695611309	0.387774335	0.074261875	1
Rabep2	0.374711548	1.983744106	0.074304817	1
Antxr2	-0.383289539	1.732945909	0.074392525	1
Tmem208	0.321334319	4.107599654	0.074623385	1
Arrdc2	0.379282048	2.419844949	0.074641672	1
H2-Q4	0.757446755	1.148706817	0.074644602	1
Adck5	0.403967365	1.924099837	0.074758966	1
Slc47a1	-0.784345101	1.251244016	0.074819153	1
Wdr83os	0.42121987	1.658437844	0.07489017	1
Atp8b3	0.556925274	0.409517081	0.075047804	1
Reep4	0.449747763	1.162754802	0.075069159	1
Tpgs1	0.484471445	1.313548272	0.075436714	1
Timm10	0.378554614	3.604360232	0.075556477	1
Enho	0.480244636	4.585613519	0.075636397	1
Foxc1	-0.354694515	2.910085402	0.075699791	1
Chst5	0.484725217	0.371300609	0.075777264	1
Elf4	-0.450132079	0.987404944	0.076090538	1
Ift20	0.251575617	5.129480332	0.076183846	1
Ptges2	0.285380645	4.372858103	0.07623407	1
Wdr6	0.296046134	6.352461763	0.076372803	1
Zfp747	0.350905607	1.744418695	0.076619572	1
Proca1	0.370340929	2.824552129	0.076709595	1
Melk	0.528203054	-0.074097304	0.07702697	1
Samd14	0.289109918	4.742530354	0.077071428	1
Prdx5	0.347468	6.695555791	0.077178208	1
Lrguk	-0.401575669	2.349187759	0.077318203	1
Srf	0.340748394	2.428997802	0.077387544	1
Mfap4	-0.506528777	2.444899654	0.077401543	1
Dab2	-0.28952512	5.350534834	0.077514139	1
Col22a1	-0.699572075	0.45383901	0.077517506	1
Plxnd1	0.249819987	3.848656127	0.077556623	1
Rpl37	0.339213357	5.439092818	0.077681592	1
Mgat1	0.224722983	5.087283054	0.07770522	1
Smtnl2	-0.327037075	2.715774736	0.077970743	1
Nabp2	0.272945286	4.737068727	0.077977855	1
Celf3	0.266983436	3.231116643	0.078006894	1
Zfp653	0.397554457	1.879386499	0.078230476	1
Sptbn2	0.245629594	6.855246552	0.078392358	1
Cacna1h	0.284118682	3.121034503	0.078626434	1
Gimap5	0.572500946	-0.130624078	0.078660911	1
Nckap5l	0.385938757	2.424924993	0.078701451	1
Cdh22	0.346058258	3.307694388	0.078805189	1
Rps5	0.379544372	5.904614842	0.078932731	1
Trim11	0.268786357	3.671588962	0.079222288	1
Scaf1	0.238686873	5.444289666	0.079240772	1
Rell2	0.338986852	3.679299958	0.079568144	1
Pcnx3	0.29219392	3.895722428	0.07964914	1
Slc38a2	-0.212687871	8.307136804	0.079691365	1
Zfp36l1	-0.326322009	2.038741498	0.079699557	1
Mctp2	-0.327133124	2.411333179	0.079749569	1
Chmp4c	-0.567890403	0.984339713	0.079771071	1
Slc2a6	0.326495058	3.412522889	0.079787933	1
Sulf1	-0.409800944	3.656173025	0.079860062	1
Tex14	-0.654900708	0.536616847	0.079888864	1
Dcaf4	0.238374475	3.873227094	0.079898667	1
Lrrc45	0.269376236	3.925083929	0.080170022	1
Fbxw9	0.281786998	3.029366434	0.080233426	1
Sh3glb2	0.297897818	5.620734381	0.080325198	1
Xdh	-0.407460703	2.340259211	0.080405727	1
Babam1	0.279855542	4.833350928	0.080798607	1
Oxld1	0.477798613	0.780504174	0.080898824	1
Rplp0	0.349107317	6.799108208	0.080945643	1
Rpl7a	0.394494754	6.932323299	0.080996363	1
Mrpl38	0.29373426	3.924587174	0.081391137	1
Cep112	-0.436910442	1.09169244	0.081438107	1
Coq8a	0.28204515	3.743443519	0.081687586	1
Polr2i	0.440078502	1.86549422	0.082040942	1
Capn10	0.220802596	4.263358517	0.082071045	1
Atg4c	-0.188509415	6.33663177	0.082090384	1
Ndufa1	0.284418165	5.41049143	0.082109531	1
Arhgap33	0.230514768	4.141261577	0.082153922	1
Scyl1	0.2643208	4.967260652	0.082177485	1
Ppp1r3g	0.580308766	0.860697046	0.082371075	1
Rlbp1	0.25426198	4.176531786	0.082402723	1
Hpca	0.235749344	6.227755407	0.082435427	1
Unc119	0.295807186	3.972344021	0.082502511	1
Abhd17a	0.428636868	4.256263033	0.082531006	1
Csdc2	0.280718016	6.783335716	0.082638299	1
Ost4	0.470859672	2.927794687	0.082673972	1
Rpsa	0.265791361	7.83256607	0.082740639	1
Traf3	0.18687691	8.017669306	0.08295549	1
Mfap5	-0.536872507	0.94275503	0.083015085	1
Ttc39aos1	0.297254959	3.09134686	0.083076427	1
Rnf126	0.467643226	2.63464372	0.083100558	1
Hcfc1r1	0.335046631	4.849178613	0.083129093	1
Clec2l	0.371542016	5.421778449	0.083208609	1
Tgif1	-0.44071279	1.207910881	0.08332545	1
Grhl3	-0.57371168	0.116832981	0.083336696	1
Plekho1	0.292089463	3.252639586	0.08384481	1
Abhd8	0.311861222	4.838111799	0.083918185	1
Ogn	-0.636622593	3.741091985	0.083969452	1
Get4	0.281904025	4.182929464	0.084063957	1
Hist1h4i	-0.462976207	1.057646981	0.084232447	1
Pld3	0.31531218	6.343609031	0.084310768	1
Prss36	0.423135751	1.63315261	0.084441268	1
Timm8b	0.202498111	5.842556926	0.084444605	1
Lum	-0.456083708	2.655987865	0.084462821	1
Tmc6	0.423556076	0.945380078	0.084509461	1
Mgst3	0.374653729	5.913525595	0.084534803	1
Slc18a3	0.332832227	2.567020133	0.084618359	1
Rps15	0.460149646	5.885291436	0.084708193	1
Krt25	-0.503738583	0.168208758	0.085111084	1
Pde4a	0.183886682	6.263869191	0.085527457	1
Wiz	0.276067272	4.117098901	0.085636621	1
Nfatc2ip	-0.295494678	3.353975447	0.085704798	1
Mrpl2	0.283827253	3.712302442	0.085722852	1
Sgf29	0.338854668	2.077334903	0.08581296	1
Pdlim4	0.415788409	1.512355118	0.085917236	1
Alg1	0.36568947	3.047956367	0.085953127	1
Apoe	0.338008026	9.093897416	0.086106452	1
Usf1	0.258890434	4.944069042	0.086426463	1
Bop1	0.31978372	4.064475997	0.086465445	1
Cenpu	0.530901409	-0.091160149	0.086607396	1
Zfp853	0.385775871	1.339268174	0.086610412	1
Ckb	0.296881134	8.178765127	0.086635888	1
Nccrp1	0.569918635	-0.340087827	0.086705475	1
Rprm	0.379968553	2.558525226	0.086739351	1
Steap3	-0.318017331	2.590295721	0.086887327	1
Tmem200a	-0.253164733	3.342967597	0.086966095	1
Tmem132e	0.356733021	3.062071777	0.086981624	1
Igf2	-0.622640414	0.318204388	0.086986876	1
Eno1b	0.471318694	3.094945711	0.087008766	1
Pgls	0.413700496	2.23933736	0.087090711	1
Tsku	0.447009797	0.774507889	0.08710493	1
Zfp414	0.555179035	1.926176749	0.087302923	1
Agmat	0.493180029	0.882085545	0.087488743	1
Atp5g2	0.357854626	3.681979037	0.08810521	1
Grin2d	0.265685578	3.861953528	0.088328431	1
Plcl1	-0.255608888	6.379702621	0.08838916	1
Zfp109	-0.379549434	2.496332977	0.088549004	1
Bak1	0.252522961	3.617393877	0.088568772	1
Lamtor2	0.343766047	4.396758282	0.088918705	1
Sgsm3	0.28084196	4.164735312	0.088957785	1
Nyap1	0.261680789	4.697322424	0.08899873	1
Rab33a	0.28966136	4.657032516	0.089031893	1
Smpdl3a	-0.183118795	5.667899227	0.089137612	1
Pdcd2l	0.311599271	2.862516252	0.089186843	1
Ndufa3	0.325608743	6.356243611	0.08927345	1
Agap3	0.250781559	5.900655288	0.089382514	1
Col8a2	-0.796021393	1.365055444	0.089542247	1
Slc38a3	0.190186128	6.434384136	0.089556819	1
Itga8	-0.427092908	2.625822607	0.089730327	1
Scap	0.233556277	4.876562035	0.089830074	1
Galns	0.310496661	2.341115552	0.089982377	1
Rpl19	0.353340934	6.163813465	0.090249856	1
Cdk5rap3	0.226056878	4.306696271	0.090312793	1
Lmna	0.283048722	3.246096712	0.090351749	1
Tspyl5	-0.176129567	5.812568606	0.090436715	1
Ttc7	0.384733296	1.469839861	0.090439363	1
Chpf	0.354551915	3.086412044	0.090523124	1
Ctnna3	-0.366525511	2.747684458	0.090692345	1
Aldh16a1	0.493532024	0.818714967	0.090804961	1
Onecut3	0.399021216	1.202333484	0.090882986	1
Tfeb	0.3164333	2.801845562	0.091002749	1
Xrcc1	0.287266765	3.297256989	0.091088876	1
Adat2	0.396600462	1.755402924	0.09109281	1
Blnk	0.466736147	0.84501716	0.091098476	1
Tmprss5	0.413520732	1.683669227	0.091107481	1
Rgma	0.290914632	4.318500285	0.091146289	1
Mfap2	0.527356701	0.117828847	0.091167576	1
Krtcap2	0.295071369	3.920643366	0.091198038	1
Filip1l	-0.325633213	2.908651913	0.091251898	1
Cisd3	0.315415831	3.169712678	0.091354492	1
Kif7	0.408294509	1.2827634	0.091426694	1
Atp10a	-0.278407355	3.877815173	0.091723693	1
Selenom	0.307300895	4.801411818	0.091850784	1
Rad51b	-0.610512996	-0.162029106	0.091915527	1
Vim	-0.236512195	5.385117675	0.092095272	1
Hoxc4	-0.278266498	4.655656557	0.09238606	1
Arhgef10l	0.263430949	5.013567465	0.09257865	1
Rnft2	0.191698887	5.819433595	0.092647595	1
Porcn	0.208902071	4.434423617	0.092791157	1
Slc26a6	0.266439648	3.279041214	0.092803166	1
Blvrb	0.404581492	1.83236479	0.092932247	1
Dxo	0.378903106	2.033951132	0.092950393	1
Mus81	0.297733325	2.804759409	0.093127698	1
Tmem176b	0.231774156	4.827401227	0.093146005	1
Pip5k1c	0.249895808	6.390607867	0.093191285	1
Sema5b	0.249049451	3.451839179	0.09322949	1
Asb2	0.529165952	-0.230626707	0.09333657	1
Dchs1	0.288414029	3.175551263	0.093885267	1
Usp36	0.195136691	4.630869653	0.093900853	1
Lrfn1	0.282641929	3.168216775	0.094178801	1
Erbb3	-0.194322672	6.518805077	0.094765513	1
Zmat5	0.471658972	1.954611884	0.094935985	1
Bicc1	-0.385084484	3.540322638	0.095011098	1
Snx15	0.217268191	4.497636744	0.095013051	1
Ly6a	0.353903375	4.199335362	0.09506379	1
Mrpl28	0.285032116	4.574800553	0.095185639	1
Agpat1	0.285059075	5.414793399	0.0952527	1
Aamp	0.280050944	5.819087795	0.095381644	1
Neu1	0.203106857	4.856911714	0.095429515	1
Rps17	0.279763491	6.498618574	0.095536802	1
Map1s	0.336301492	2.536218567	0.095602737	1
Unc5a	0.376881641	2.996770192	0.095662735	1
Hint1	0.231135987	6.994562736	0.095962093	1
Pi16	-0.60969099	-0.314737021	0.095967098	1
Wdtc1	0.244927397	5.053203908	0.096059994	1
Fxyd6	0.240456288	5.853953101	0.096091038	1
Ndufs4	0.223624418	6.53514024	0.096106544	1
Rac2	0.429918333	0.856079201	0.096358997	1
Src	0.248832307	5.073467637	0.096408599	1
Lin7b	0.320304486	2.41635979	0.096504468	1
Rps9	0.344451817	6.401969989	0.096513837	1
Ube2g2	0.275981653	4.043426052	0.096623173	1
Tsr3	0.356274191	2.680311352	0.096641781	1
Rad9a	0.288456197	2.703851308	0.096643353	1
Ankrd9	0.336008965	2.109880265	0.096730091	1
Ccdc71	0.221416623	4.378615302	0.096772721	1
Tcf24	0.503662593	0.821420257	0.096803184	1
Rps26-ps1	0.531830689	2.646339801	0.096877585	1
Shmt2	0.286068118	3.798700725	0.09688642	1
Siah1b	0.332030861	2.104897696	0.097437832	1
Phc2	0.251586137	5.491222508	0.097577968	1
Foxf1	-0.473721232	0.471210554	0.097623304	1
Slc2a12	-0.366390091	3.092298824	0.09762979	1
Clpp	0.335737548	3.646097931	0.097723968	1
Sspn	-0.247653501	5.047832489	0.097773432	1
Iigp1	-0.934142635	1.594693843	0.097899789	1
Ccdc27	0.404714757	1.062903309	0.097951991	1
Twf2	0.359713042	3.002265497	0.098026995	1
Ahdc1	0.262579383	3.385987496	0.098224816	1
Mrps16	0.248968729	4.111020301	0.098233365	1
Zbtb16	-0.370004872	3.594781164	0.098336142	1
Scara5	-0.396175819	1.505550448	0.098397677	1
Pak6	0.258439217	3.705747648	0.098413415	1
Mfge8	0.292606042	4.057073575	0.098750148	1
Rtl8b	0.316719539	4.982475067	0.098772922	1
Tbc1d4	-0.243479667	5.294483967	0.098777489	1
Lamtor1	0.249088659	5.449314887	0.098882414	1
Thoc6	0.318020679	2.048894744	0.098902962	1
Arhgap10	-0.347615982	2.110105988	0.098907992	1
Rac3	0.478419019	3.315253356	0.099097427	1
Them6	0.345145074	3.88124487	0.099222209	1
Pgap3	0.345076545	1.833172057	0.09936678	1
Fam78b	-0.192980944	4.775203895	0.099651456	1
Tuft1	0.405510833	1.704688464	0.10007011	1
Crym	0.594754158	0.354693993	0.100141142	1
Gfer	0.235959214	3.365967299	0.100250301	1
Dvl1	0.188443956	5.182816257	0.100303878	1
Tomm40	0.303068779	4.159462148	0.100350114	1
Mthfsd	0.205304663	4.571448435	0.100580361	1
Fam20a	0.245301726	3.254199818	0.100598085	1
Necap2	0.224303408	4.276605634	0.100609938	1
Tm4sf1	-0.248065805	3.883161728	0.100623899	1
Plppr3	0.365237812	3.338014164	0.100707594	1
Gfra2	0.23849208	4.509170435	0.10082496	1
Cdhr3	-0.477597888	0.381848664	0.100994755	1
Grik5	0.262404362	4.795040342	0.101263581	1
Gna11	0.247123747	5.671605785	0.101411015	1
Abca9	-0.39271738	4.200389211	0.101550716	1
Fcrls	0.342187189	2.402358339	0.101569959	1
Arhgap25	0.347057621	1.749096312	0.101901701	1
Gfra4	0.265827646	3.744598409	0.101979632	1
Tmem141	0.303006873	5.299425188	0.102012245	1
Emc8	0.168244392	6.307469385	0.102235248	1
Diaph3	0.266327816	2.929296543	0.10232371	1
Otp	0.426523628	3.06955227	0.102488938	1
Lpcat4	0.218494211	4.872820523	0.10258912	1
Tnfaip8l3	-0.31305348	2.222220026	0.102723844	1
Cd55	-0.28725372	3.275447119	0.102908485	1
Mvb12b	0.206282842	6.80529474	0.102938254	1
Zfp433	-0.537103619	-0.349386409	0.10294868	1
Cdkn2d	0.264102934	4.481114834	0.10299687	1
Sycp2l	-0.487531577	0.33987934	0.103185397	1
Vipr1	0.532693418	-0.148091416	0.103416908	1
Cmklr1	0.396586115	1.174533977	0.103613518	1
Calb1	-0.167227365	6.34915876	0.103687683	1
Faap20	0.280676023	3.154535853	0.1037859	1
Ccdc146	-0.648316306	-0.056559119	0.104049659	1
Engase	0.309133397	2.317034206	0.104267729	1
Sema3b	-0.37006886	2.184465815	0.104464814	1
Mrps24	0.305945217	3.665915094	0.104490371	1
Slc14a1	0.207646384	5.033379257	0.104630574	1
Tmem198	0.380998886	2.378963734	0.10473179	1
Lrrtm1	0.258444084	3.73328083	0.10480221	1
Mospd3	0.453071566	2.429226348	0.104934299	1
Mbd3	0.376612881	4.308093602	0.104991697	1
Cth	0.658032072	1.08777968	0.105213347	1
Fsbp	0.528157742	0.27460091	0.1053895	1
Kcnk13	-0.20460264	4.40062821	0.105495392	1
Abcc10	0.362466255	2.496619873	0.105532805	1
Mknk2	0.234611631	3.725594692	0.105555196	1
Selenov	0.440702147	0.33128567	0.105761765	1
Tac1	0.228937236	4.745777658	0.105832104	1
Plpp2	0.319031582	3.432427166	0.10594336	1
Plxna2	-0.179518302	6.484096192	0.106049395	1
Per1	0.318346085	4.152448375	0.106253784	1
Rela	0.223962836	3.627850886	0.106299618	1
Plcg2	0.266921204	2.655757147	0.106527858	1
Ppp1r35	0.59710414	0.297126706	0.106736482	1
Ccdc89	-0.378329967	0.911548039	0.106767485	1
Tasp1	0.200165332	4.138350005	0.106777662	1
Vsig10l	0.429061276	0.931216619	0.106879517	1
Myl6b	0.327513003	2.981296906	0.107066871	1
Tmem145	0.222473019	4.278209599	0.107248285	1
P2ry2	0.507600751	0.156301646	0.107436482	1
Eml2	0.319028798	7.028422956	0.107550076	1
Zswim4	0.283598441	2.93105784	0.107645471	1
Col5a2	-0.348190945	4.281309978	0.107853036	1
Pgs1	0.234237206	5.283546758	0.107935389	1
Col9a1	0.331903164	1.975035782	0.108291194	1
Deptor	-0.205966463	5.267938105	0.108309488	1
Ndufa8	0.313819703	5.844051888	0.108625234	1
Rpl38	0.284451414	5.64069437	0.108848368	1
Podn	-0.52234626	0.08079422	0.108974264	1
Ccdc12	0.31739466	2.852153532	0.108997266	1
Phlda3	0.232699144	5.260819733	0.109180319	1
Plekhg5	0.254507482	3.012523203	0.109302639	1
Atp13a5	-0.252300851	4.928841151	0.109387597	1
Rpl12	0.239849023	6.282104068	0.109412301	1
Cldn5	0.266018168	4.720633314	0.109505607	1
Ube2d-ps	0.192829508	4.555782039	0.109527182	1
Iglon5	0.257373636	5.823749602	0.10970616	1
Gulp1	-0.2499226	3.522492976	0.109743344	1
Rcc2	0.225597639	5.342434665	0.109767954	1
Ctbp2	0.206420803	4.118699035	0.109919071	1
Zscan25	0.350163935	2.188811724	0.109982496	1
Paqr5	-0.415370969	1.091225698	0.110015115	1
Itga2	0.753002952	0.970400996	0.110076992	1
Tfpt	0.270980913	3.271601478	0.110190743	1
Tmem179	0.288666248	5.922479591	0.110286045	1
Pmm1	0.281607088	5.621997851	0.110298632	1
Ddit4l	-0.29899215	2.221663689	0.11037756	1
Miga2	0.2133785	5.761697412	0.110494616	1
Ndrg1	-0.195701585	7.042786218	0.110591752	1
Sharpin	0.213752823	4.060934831	0.110615224	1
Chrm3	-0.197655836	4.48376168	0.110720922	1
Pusl1	0.268495358	2.600070043	0.110813961	1
Cox7a2l	0.232296036	5.53204975	0.110847453	1
Acyp2	0.223926047	5.349314491	0.110885007	1
Pcyt2	0.187697213	6.451022286	0.110927648	1
Slc25a39	0.3014481	4.724851727	0.111131967	1
Tpst2	0.254140989	2.737581108	0.111246922	1
Rpl3-ps1	0.490097368	3.947898051	0.111473472	1
Poc1a	0.461251823	0.815501732	0.111547063	1
Ccdc92	0.247223511	5.403161934	0.111587276	1
Pemt	0.451739913	0.82489565	0.111636956	1
Enox1	-0.195130067	4.213556731	0.111664112	1
Mrpl34	0.326245265	2.707618596	0.111699947	1
Fzd6	-0.231614101	4.555137061	0.111739611	1
Katnal2	-0.381358969	1.088978269	0.111746389	1
Camk1g	0.199732032	4.720100422	0.111770183	1
Epha8	0.378131556	1.660437292	0.112076264	1
Ppp1r14b	0.406347478	2.493064162	0.11214568	1
Arhgap30	-0.295331269	2.251622894	0.112305463	1
Pard6a	0.393751732	3.281262554	0.112607499	1
Gnptg	0.205284458	5.04234772	0.112657291	1
Fhit	0.346702911	2.604958095	0.112677845	1
Jpt1	0.258753865	4.371834352	0.112736031	1
Pik3r2	0.262598722	4.416073109	0.112945941	1
Kif16b	-0.19970053	4.320691235	0.112993557	1
Nudt1	0.410405626	1.965290874	0.113011969	1
Snx32	0.175377524	5.72050653	0.113043232	1
Lsm6	0.184375486	6.202124881	0.113257546	1
Triap1	0.270539272	3.968461772	0.11332017	1
Orai2	0.176681868	5.357349237	0.113356079	1
Enpp2	-0.233556032	10.51640407	0.113426018	1
Acsf3	0.280531004	3.545579465	0.113597853	1
Rps20	0.204724462	6.074251552	0.113858255	1
Gaa	0.272152844	6.598585214	0.113969928	1
Exoc7	0.208677361	5.229931533	0.114288368	1
Rasl10b	0.212639382	6.885552598	0.114546146	1
Pnp	0.279280025	2.708337123	0.114665102	1
Ttll1	0.20867891	4.908716599	0.115171376	1
Epha10	0.165173907	5.478701445	0.115382127	1
Mrpl41	0.245378579	4.501064532	0.115535704	1
Gjc2	0.252550417	4.984706498	0.115739924	1
Gatd1	0.202800722	4.21310027	0.115823123	1
Sart3	0.21852955	4.029916912	0.115911947	1
Arrb2	0.174232117	4.850609882	0.116008717	1
Tmem223	0.355373408	3.403491396	0.11606162	1
Slc7a5	0.191232926	6.554980351	0.116103748	1
Sult1a1	-0.263344773	3.555971358	0.116110871	1
Serpinb9	-0.241225871	3.836340288	0.116159605	1
H2-T22	-0.214612891	3.813062061	0.116226927	1
Creb5	-0.252755802	4.748893808	0.116462884	1
Tmem8	0.22601706	3.670057843	0.116755579	1
Cox4i2	0.550380792	0.102954898	0.116948475	1
Ccdc116	0.499908654	0.260823737	0.117206777	1
Nat8f3	-0.441518819	0.348558412	0.117568666	1
Hes1	-0.437555713	2.192761513	0.117610109	1
Sap30l	0.21946198	3.772904453	0.117701106	1
Rep15	0.503139507	-0.372087115	0.117714803	1
Timp1	0.563156364	-0.358643752	0.118108441	1
Slit2	-0.194537065	5.698719486	0.118461795	1
Chadl	0.316452975	2.334288009	0.118466149	1
Pth1r	0.35370837	2.50846552	0.118674853	1
Obsl1	0.278371849	2.572668089	0.11891348	1
Vegfb	0.229741786	4.42806365	0.119164438	1
Ptpn5	0.18873859	6.093578465	0.11923925	1
Zfp990	-0.362770663	3.162015819	0.119297576	1
Dtx1	0.255190343	4.565023375	0.119351652	1
Rpl18	0.339468	4.909528391	0.119355251	1
Dcaf15	0.248602919	3.053415453	0.119409192	1
Zfp566	0.585082229	2.171084375	0.119513291	1
Camta2	0.217108966	6.050137252	0.119523964	1
Ccdc148	-0.253509405	2.989291635	0.11969356	1
Mgat5b	0.26493322	4.378007883	0.119751855	1
Spag7	0.245518469	4.805465885	0.119967683	1
Xylt2	0.250124683	3.45568705	0.119978452	1
Rgs4	-0.161587632	7.843297083	0.120026898	1
Mab21l1	0.248397554	3.578988812	0.120122437	1
Nfkbid	-0.531637746	-0.185009019	0.120128399	1
Cenps	0.519236714	0.013874691	0.120193132	1
Ccdc28b	0.252711957	4.068812177	0.120295304	1
Arpc1b	0.235285689	5.333075732	0.120437863	1
Dph5	0.242747197	3.419196643	0.120442981	1
Mthfr	0.218400572	4.143624089	0.120709893	1
Necab2	0.239047803	4.231440466	0.120830428	1
Sbk1	0.214124738	5.903250571	0.120934523	1
Rps24	0.210585412	8.004315825	0.120954798	1
Plpp5	0.247560837	3.663347143	0.1209848	1
Spg7	0.195082893	5.115415201	0.12102402	1
Ing4	-0.559367518	0.039117945	0.121080979	1
Asic2	0.176378635	5.221468681	0.121119456	1
Fut11	-0.182822514	4.901877256	0.121157063	1
Tbx3	-0.308539458	2.418703883	0.121221929	1
Mllt3	-0.194583093	5.094896666	0.121428585	1
Apoc1	0.476764866	3.248474597	0.12144626	1
Inha	0.286138594	2.256919844	0.121465386	1
Prmt2	0.219256971	5.10733176	0.121507221	1
Slc25a22	0.274513367	5.528442369	0.121918969	1
Rbfa	0.313436112	2.113246843	0.121975866	1
Dok4	0.334355136	2.780963015	0.122017486	1
Rffl	-0.180194681	6.148955105	0.122078374	1
Ly6c1	0.243437481	4.966180062	0.122197405	1
Dnase1l1	-0.365747439	1.239481986	0.122530513	1
Fbxl16	0.211959245	6.268980053	0.122593409	1
Idi1	0.174031357	6.465555383	0.122761991	1
Fbxl15	0.548620074	0.631486937	0.122881279	1
Ndufa7	0.307557074	4.413676033	0.123212885	1
Mir9-3hg	0.221669653	4.036995998	0.123331676	1
Adgrb1	0.274518116	5.609581174	0.123383431	1
Eri3	0.226090138	5.862194352	0.12351293	1
Hyal3	0.516928298	-0.170723415	0.123634843	1
Cda	0.505177507	1.017284738	0.123924394	1
Dbf4	0.317653324	1.75048356	0.12402013	1
Pold4	0.379532455	1.290977134	0.124302288	1
Cavin1	-0.217623034	4.940393531	0.124451691	1
Dalrd3	0.268698269	3.695465827	0.124499616	1
Abt1	0.307342738	3.064555503	0.124628285	1
Emb	-0.170501323	5.695077113	0.12471865	1
Pla1a	0.542634235	-0.325097556	0.124752538	1
Dsn1	-0.307855147	2.690610794	0.124957539	1
Nop16	0.253190168	3.548058185	0.125072577	1
Dpp7	0.291317749	3.666600623	0.125252918	1
Atf6b	0.229133443	4.316580308	0.12528488	1
Slc18a2	0.223168895	5.536133565	0.125286565	1
Alkbh6	0.312448309	3.259711444	0.12562925	1
Kcnh2	0.258338594	4.994189606	0.125634977	1
Cracr2b	0.510986659	-0.217867762	0.125663027	1
Nrk	-0.562771743	0.828220493	0.125669406	1
Prom1	-0.176257219	6.343029882	0.125919582	1
Sh3gl1	0.228704389	4.041996473	0.126005338	1
Lnx1	0.236403645	3.414641892	0.126026296	1
Acsm5	0.467272648	0.82451979	0.126128413	1
Sh3rf3	0.282451136	3.368636148	0.126327172	1
Adamts5	-0.176786233	4.624239439	0.126419793	1
Ntn1	0.180051905	4.416393147	0.126539721	1
F2rl2	-0.326120929	1.864345969	0.126726017	1
Csrnp1	0.340280298	1.465165362	0.126991506	1
Cfap157	0.51553309	-0.46178118	0.127001871	1
Gpr108	0.220521433	4.161986581	0.127103496	1
Cdhr1	0.264900698	2.41868319	0.127128211	1
Rpl34	0.260358849	5.505927975	0.127135277	1
Mgme1	0.286166191	2.696561933	0.12731767	1
Fscn1	0.250456936	6.3686226	0.127371093	1
Kmt5c	0.248780368	3.311500513	0.127484949	1
Tnfaip6	-0.247815507	3.139037802	0.127634669	1
Itgb3bp	-0.295163023	3.02391991	0.127639156	1
Cdca3	0.405829769	0.829738334	0.127738934	1
Klhdc8b	0.268545228	2.854272688	0.127843023	1
Marveld1	-0.232858156	3.289325411	0.127927814	1
Vwa1	0.20743215	4.259621877	0.127959003	1
Homer3	0.299636627	2.517824229	0.128133486	1
Tax1bp3	0.361458572	2.326361706	0.128182521	1
Atp5j2	0.240623735	7.238846305	0.128304419	1
Arg2	-0.417479181	0.60100412	0.128310041	1
Sox10	0.226077413	5.691595876	0.128436575	1
Abhd16a	0.211708055	4.719186524	0.128575454	1
Ifit1	-0.871160135	2.115773641	0.128767923	1
Mt3	0.381513645	6.134196483	0.128883688	1
Prrc2a	0.201368148	6.700539345	0.128935608	1
Zfp131	-0.189563229	5.537479846	0.12896907	1
Npm3	0.361100354	1.687437524	0.129068077	1
Tmem121b	0.219646117	3.470400432	0.129079057	1
Itga3	0.247878728	4.48958216	0.129139768	1
Akt1	0.256077095	6.264048049	0.129432275	1
Rnf40	0.205003225	4.72038541	0.129706836	1
Med1	-0.207550484	6.010369088	0.129805229	1
Nbeal2	0.333441083	1.616455503	0.129832995	1
Dtl	-0.479166235	0.565717428	0.129891282	1
Ccdc190	-0.256327751	2.750696613	0.130008077	1
Reep2	0.206083604	5.879563565	0.130061967	1
L3hypdh	-0.258755514	2.395078243	0.130295997	1
Hdac11	0.230889475	6.387584097	0.130312977	1
Podxl2	0.268915887	5.823488034	0.130380457	1
Cby1	0.258837807	4.454694315	0.130453361	1
Ajuba	-0.316419838	1.59627854	0.130607507	1
Syt17	0.214969089	3.622384054	0.130699959	1
Fam136a	-0.178350713	4.442475259	0.130724131	1
Man2b2	0.256560216	3.450562483	0.130735199	1
Rab3a	0.239936215	8.098195395	0.130946831	1
Ipo8	-0.18657161	6.289742287	0.130958603	1
Gchfr	0.622300991	-0.013332865	0.130994877	1
Cdc34	0.283375089	3.656865952	0.131052223	1
Trpm6	-0.414731213	1.626115828	0.131253694	1
Capn11	-0.648700929	0.617712246	0.131381455	1
Ltk	0.327784836	1.526378842	0.131477398	1
Rab3il1	0.245621616	2.884684808	0.131622392	1
Dynlt1f	0.373132281	1.008890943	0.13164577	1
Hras	0.277821475	5.560805065	0.131810045	1
Nudt14	0.451052135	1.398995028	0.131820883	1
Ldlrad3	-0.181149087	5.062818848	0.131831321	1
Ehhadh	-0.230224409	3.084712017	0.132021073	1
Aacs	0.194719981	5.652220232	0.132025705	1
Grp	0.340575428	1.07685172	0.132218437	1
Zfp385a	0.271888732	5.01814523	0.132243869	1
Drd1	0.889556276	0.392693599	0.132247988	1
Coa3	0.322117361	5.168099378	0.132366174	1
Aqp9	0.35221719	1.30436431	0.132424116	1
Cuta	0.24526078	4.515365471	0.132445703	1
Wsb2	0.212769426	6.247656192	0.132485562	1
Kat2a	0.186300739	5.060228232	0.132492855	1
Ankrd35	0.252188312	3.408241435	0.13264809	1
Gpr139	-0.184594943	4.26212709	0.132797647	1
Ano3	-0.20241889	5.212013862	0.132843363	1
Bzw2	0.1883284	5.050877486	0.132937135	1
C1qtnf2	-0.510386056	-0.2365845	0.133060214	1
Lfng	0.2715568	3.578115713	0.133060766	1
Syt3	0.245780215	5.264653784	0.13324512	1
Csnk1g2	0.271392041	4.981251109	0.133328347	1
Tesc	0.311011589	2.498427029	0.133358588	1
Higd2a	0.258021403	5.064837054	0.133397035	1
Cltc	-0.171780843	10.01671605	0.133517485	1
Igfbp5	-0.185451205	6.946292583	0.133546835	1
Stub1	0.279995855	3.918840831	0.133593904	1
Klhl14	-0.283822596	3.32117756	0.133632255	1
Ptpru	0.194565099	4.110059079	0.133721446	1
Sez6	0.192978091	5.115475473	0.133745536	1
Fastk	0.256646327	4.357438555	0.13397343	1
Itk	-0.575294985	-0.332363505	0.134128904	1
Kank2	-0.185610647	3.933688177	0.134183356	1
Thsd4	-0.249492357	3.672522194	0.134519645	1
Zfp469	0.379925017	0.786965983	0.134605918	1
Wls	-0.183983442	6.71345121	0.134735895	1
Mfsd13a	0.284863241	2.695801604	0.13486283	1
Zfp777	0.264207295	3.75971771	0.134871398	1
Ndufs5	1.356906385	3.365033047	0.134904819	1
Mir6236	0.357972192	5.466969925	0.135012283	1
Fam13a	-0.182876097	5.034062333	0.135060985	1
Caskin2	0.252213854	3.425310317	0.135065345	1
Wscd2	0.246045055	3.068338068	0.135429409	1
Eif3i	0.26790239	5.890952913	0.13545725	1
Dbnl	0.24155097	5.336016938	0.13548663	1
Ovca2	-0.265890792	2.97591019	0.13555767	1
Rdh11	-0.153542795	6.090445442	0.135559969	1
Gtf3c3	-0.165653803	6.064109949	0.13565534	1
Crtc1	0.189481977	5.03410686	0.135721393	1
Kifc3	0.320309457	3.36702638	0.135986265	1
Morn1	0.338011626	1.396837294	0.136054858	1
Smarcd3	0.22501298	4.396118748	0.136061408	1
Uqcrq	0.289698187	5.136474543	0.1360898	1
Xlr3b	-0.656715674	2.24681956	0.136116846	1
Cbr3	0.384295378	1.423034853	0.136203971	1
Tspan33	0.222570087	3.460720345	0.136328192	1
Faap100	0.392612956	2.273076057	0.136409124	1
Gcat	0.459320162	1.997898076	0.136803889	1
Fau	0.302489143	5.089098145	0.136851558	1
Sart1	0.203410289	4.65153386	0.136940046	1
Llgl1	0.223056632	6.027481861	0.136951469	1
Mms22l	0.33008207	1.653080429	0.136991428	1
Iqgap3	0.47608319	0.055476849	0.137315363	1
Ufc1	0.22618126	5.801719398	0.137332761	1
Amn	0.531583025	0.413485764	0.137373375	1
Limk1	0.196600052	6.812074594	0.137410114	1
Slc7a10	0.243401756	5.327042195	0.137560761	1
Esr1	-0.268065758	2.528186334	0.137561932	1
Gypc	-0.446485291	1.108929965	0.13767044	1
Kctd5	0.207915611	6.037582303	0.137763947	1
Coq9	0.177119517	5.759455601	0.137765534	1
Tspan17	0.202209374	4.732850338	0.13778594	1
Rps26	0.27964489	4.74885828	0.137920207	1
Mecr	0.217675156	3.792098621	0.137937445	1
Tbc1d22b	0.188841142	5.359455269	0.137983168	1
Slc30a3	0.275886293	4.202314803	0.138048445	1
Kl	-0.655014767	3.333134242	0.138110208	1
Rbck1	0.216312798	4.728139395	0.138150144	1
Siva1	0.336837156	1.316019047	0.138183461	1
Caskin1	0.182378352	5.798792928	0.138238433	1
Mrpl30	0.189432951	5.506064359	0.138378755	1
Ppif	0.216755984	4.648769324	0.138707738	1
Nprl2	0.249671478	4.169708492	0.138750024	1
Thrsp	0.282305429	3.896752387	0.138961832	1
Rab44	0.54010203	0.094323801	0.138979856	1
Cd300c2	0.352480157	0.865732939	0.13905736	1
Cacnb1	0.177261152	4.717354475	0.139103524	1
Polr2e	0.386797679	3.477387864	0.139150523	1
Fndc4	0.178300736	6.225695554	0.139156621	1
Zfp14	-0.251131094	4.24507297	0.139258447	1
Mrps26	0.204034027	4.50806983	0.139328231	1
Hr	0.212040673	5.456060375	0.139622985	1
Acads	0.349239251	1.794555441	0.139634629	1
Snrpb	0.215547326	4.256338226	0.139643682	1
Phb	0.228690322	5.364445608	0.139671036	1
Kctd17	0.226569717	6.012959459	0.139738815	1
Rpl23a	0.442049657	4.350753088	0.139775957	1
Grm2	0.340625285	1.458721437	0.139907849	1
Lims2	0.417875663	4.426001835	0.139925593	1
Gpr162	0.222363309	5.862013613	0.139950501	1
Hcn3	0.255131049	2.754590945	0.139998358	1
Apbb1	0.262751094	7.28984209	0.140198548	1
E4f1	0.282823488	2.904260509	0.140326268	1
Vinac1	0.489709646	0.219366272	0.140421867	1
Stom	-0.238893871	3.220613114	0.140514146	1
Hoxa4	-0.298152259	2.812905662	0.14055706	1
Phldb1	0.16258269	6.72044022	0.140620117	1
Mfsd3	0.316174589	1.806961431	0.140687225	1
Anapc10	0.182609633	4.276027962	0.140720705	1
Gpc1	0.226226605	5.09816534	0.140750471	1
Csnk1e	0.169673172	5.626553345	0.140904303	1
Tepsin	0.240168191	2.995278843	0.141204713	1
Adrb2	-0.358530284	0.99361941	0.141601868	1
Khk	0.393300171	2.065125584	0.141636445	1
Dgkk	0.169861041	6.39714787	0.141669926	1
Col16a1	0.306851562	3.251035368	0.14195753	1
Angpt1	0.259192443	3.750431361	0.142046381	1
Dtx3	0.167394769	6.229627379	0.142135525	1
Grip2	0.195299016	4.757335141	0.142160959	1
Serpinb1b	-0.200535556	5.581103128	0.142188113	1
Pelo	0.457371778	0.271541515	0.142330672	1
Ndufb7	0.380296042	3.762682043	0.142355758	1
Grk6	0.193435695	5.062281676	0.142553104	1
Supt4a	0.236044212	4.496176238	0.142817994	1
Zfp389	-0.563969609	0.50065506	0.143385676	1
Tsen34	0.271105305	4.2072019	0.143481563	1
Ube2o	0.174478862	6.394756843	0.143484127	1
Csrp2	0.247909606	3.188400399	0.143490306	1
Tmem184b	0.173058347	4.928002542	0.143640065	1
Fkbp2	0.285654781	5.423694011	0.143665116	1
Notch4	0.259458581	2.60960943	0.143959362	1
Zbtb10	-0.224653748	4.276125113	0.144036273	1
Taldo1	0.249459752	6.778372138	0.144048565	1
Med9	0.204960544	4.512531245	0.144218028	1
Rps8	0.280985503	6.712208275	0.14437667	1
Mxra8	-0.224734709	3.107510955	0.144425573	1
Mrpl12	0.319581731	3.617599408	0.144452338	1
Col11a2	0.195061766	5.581532354	0.144480276	1
Rnf122	0.157190456	5.55478326	0.144754734	1
Tomm7	0.226804138	5.308718356	0.145008083	1
Zfp964	-0.264550236	2.821007919	0.145035746	1
Agbl4	0.246503589	3.671447493	0.145068095	1
Lzts2	0.273931627	2.741324922	0.145126948	1
Acaa1a	0.16391359	5.061999491	0.145183115	1
Ccdc36	-0.465267747	-0.339252762	0.145239811	1
Psmg4	0.311115157	1.546517925	0.14524266	1
Otud1	-0.216993601	3.237547976	0.145522546	1
Mier2	0.253732995	2.964768426	0.145569738	1
Mettl27	0.253631772	3.258280914	0.14560657	1
Smdt1	0.221767915	5.243392334	0.145719856	1
Rspo1	0.389169286	0.596260934	0.145788411	1
Cend1	0.267957059	8.149762046	0.145805909	1
Arhgdia	0.245885222	7.452126127	0.146009364	1
Chrna6	0.54613471	0.93443454	0.146284939	1
Phpt1	0.351490496	1.674019958	0.146329849	1
Smyd5	0.20206827	4.200375928	0.146496479	1
Pnpla2	0.259296907	3.541819751	0.146644408	1
Tenm3	-0.184031238	5.766607028	0.146772667	1
Acy1	0.318591059	3.234950166	0.146845188	1
Ppfibp2	-0.192579761	3.819984141	0.146862906	1
Dalir	-0.507436875	0.495195522	0.147033052	1
Shroom4	-0.232285721	3.793764833	0.147088825	1
Cyp4v3	-0.193975523	3.624866448	0.147116334	1
Rab11fip3	0.18600321	5.048367209	0.147515839	1
Car7	0.314923339	2.208154286	0.147632733	1
Pih1d2	-0.44509328	0.385829824	0.147728233	1
Hoga1	0.469869737	0.22425269	0.147824974	1
Galnt13	-0.191911395	6.339317578	0.147933434	1
Pgbd5	0.204741116	5.152642232	0.148071518	1
Eno1	0.216790708	6.940857611	0.14808425	1
Mettl18	-0.295245066	1.971284026	0.148233416	1
Tsfm	0.213331345	3.294347385	0.148369596	1
C2cd2l	0.222211138	4.690280852	0.148401729	1
Tmem134	0.195047108	3.930306023	0.148513591	1
Rbm19	0.241815457	2.748070731	0.148552871	1
Dmwd	0.265964513	4.607368421	0.148599419	1
Plch2	0.24266287	3.684421673	0.14864824	1
Sptbn4	0.173237479	5.235129937	0.1487092	1
Atg4d	0.24696135	3.61208874	0.148748812	1
Nipsnap3b	0.197957224	4.641854676	0.149008232	1
Cfap300	-0.266142701	2.549323549	0.149046065	1
Sdhb	0.244140667	6.76923162	0.149098049	1
Gtf3a	0.300006124	1.731939089	0.149109293	1
Nts	-0.197872811	4.173188888	0.149130749	1
Kcnn1	0.219867648	3.814854369	0.149145518	1
Parp14	-0.551345079	2.569115893	0.149196997	1
Lpcat1	0.155343203	5.880389741	0.149249039	1
Oas1a	0.650524886	-0.08128752	0.149402171	1
Tubb2b	0.21556172	6.882805689	0.149478212	1
Chrnb3	0.488617525	0.453133664	0.149641968	1
Naip5	0.422632098	0.57264627	0.149698837	1
Particl	-0.280186193	2.693912579	0.150188474	1
Svop	0.244492605	5.539099394	0.150259564	1
Elmod3	0.202095074	3.869369517	0.150452109	1
Ercc1	0.303199513	2.552197366	0.150620038	1
Mpv17l2	0.317921873	2.992984839	0.150671666	1
Prr5	0.314732386	2.161716009	0.150699035	1
Wbp1	0.217830987	3.960815527	0.150725508	1
Arhgap29	-0.243328716	5.709948137	0.150938596	1
Fn1	-0.319702797	6.736738061	0.151011745	1
Gucy2e	0.308731348	1.58244373	0.151329195	1
Zscan20	-0.272115656	2.636622689	0.151529337	1
Bahcc1	0.207098155	3.268783797	0.151863972	1
Hpse	0.276482745	1.947831496	0.15201018	1
Sspo	0.518901927	-0.150320589	0.152083839	1
Nsmf	0.199019658	6.223939608	0.152191335	1
Emid1	0.266642178	2.277577247	0.15258793	1
Cysltr1	-0.428292562	0.294869785	0.152617349	1
Gmpr	0.271156635	4.90955789	0.152671331	1
Art3	0.226898381	2.907876503	0.152674577	1
Mrps7	0.209938654	4.872947234	0.152775593	1
Gramd4	0.20092214	4.273311998	0.152790996	1
Rpl14-ps1	0.497707477	0.651061975	0.152937379	1
Eci1	0.265311269	3.831644484	0.15297794	1
Ccdc30	-0.237921639	2.660485077	0.152978252	1
Lasp1	0.163564757	6.467844752	0.15329297	1
Frs3	0.255851017	2.853299681	0.153379668	1
Aes	0.243191175	7.398544518	0.15343212	1
Myrip	0.155119855	5.400248991	0.153440556	1
Ddah2	0.259981779	3.004594068	0.153498194	1
Gas1	-0.269585193	3.25156071	0.153683264	1
Syne3	-0.411651029	2.163123768	0.153948864	1
Id4	-0.176620629	6.194910098	0.153967089	1
Gprc5c	-0.293530316	1.481292672	0.153972564	1
Ero1lb	-0.168046714	4.817742967	0.154185854	1
Hdhd3	0.296826819	3.072517137	0.154361645	1
Nbl1	-0.262061135	3.359849042	0.154416161	1
Commd4	0.195852648	4.200312128	0.154513627	1
Rpl10a	0.218589268	4.950130066	0.154633149	1
Tagln2	0.187576825	4.142691694	0.154756367	1
Rps16	0.215003391	5.438335281	0.154760925	1
Islr	-0.314206413	3.062986116	0.154774585	1
Sgta	0.222689656	5.428698326	0.154780092	1
Carmil3	0.173320749	4.302358173	0.154854179	1
Atg101	0.35016835	2.891544067	0.155072493	1
Gpx1	0.286092465	4.425585894	0.155180058	1
Mospd1	-0.185093886	4.784289641	0.155218656	1
Atxn7l3	0.171456175	7.090913946	0.155250329	1
Slc6a11	0.148085276	9.488327364	0.155343684	1
Fibp	0.199198942	4.480303778	0.155370529	1
Angptl4	0.308957018	1.579429327	0.155425121	1
Zfp11	-0.229222969	3.152663441	0.155429656	1
Cox4i1	0.267844012	8.063065152	0.155463964	1
Ypel3	0.20960088	5.692089355	0.155675288	1
Acbd4	0.315070039	2.712537852	0.155705212	1
Rps14	0.316102783	6.375056559	0.155713039	1
Asna1	0.257073439	5.565100468	0.155739033	1
Skiv2l	0.196026137	4.931123181	0.15579927	1
Phlda1	-0.237736668	4.128732741	0.155973225	1
Tmem201	0.18645222	4.676953115	0.156026817	1
Pcsk1n	0.350320762	3.295835462	0.156028195	1
Mea1	0.281646288	5.044746491	0.156178953	1
Foxo1	-0.180212603	4.623298866	0.156201146	1
Slc39a1	-0.173711552	5.35659153	0.156239865	1
Ppm1j	0.374184134	0.95591631	0.156521176	1
Esrra	0.248023608	3.782034973	0.156613697	1
Uqcc3	0.296915352	2.742796133	0.157002712	1
Ephx4	-0.217352328	3.225068391	0.157033102	1
Ndufs8	0.288285433	5.45652196	0.15705343	1
Pstpip2	-0.244972481	3.574452573	0.157103856	1
Poll	0.312297745	2.120217276	0.15723871	1
Ttc30a1	-0.300485565	2.712316031	0.157274477	1
Dhcr24	0.197048726	7.708663008	0.157297857	1
Kif21b	0.177077034	5.781655993	0.157301706	1
Slc22a17	0.206726072	7.802002765	0.157328718	1
Trabd	0.227161708	3.534515811	0.157406542	1
Bex1	0.310465305	3.427607129	0.15757603	1
Wnt6	-0.464894708	0.07433989	0.157595965	1
Smarcd1	0.178094413	5.719445923	0.157604435	1
Vgf	0.318854704	5.346539529	0.15763538	1
Klhl18	0.169124552	4.761410925	0.15789992	1
Pnkp	0.239080162	3.558601359	0.157947138	1
Lingo1	0.263534457	4.560680098	0.158059109	1
Ptpn9	-0.15766202	5.570340411	0.158282549	1
Dolpp1	0.234912628	3.462754439	0.158378471	1
Relt	0.227117146	3.678269957	0.158435309	1
Lmx1b	0.281743124	2.635554686	0.158549413	1
Cpt2	-0.19869404	3.781741892	0.158576533	1
Plvap	0.263171931	3.182031425	0.158634164	1
Gbx1	-0.332844846	2.116036802	0.158720007	1
Taf4b	-0.255302099	3.285110315	0.158802312	1
Tll2	0.362029539	1.665783714	0.15882433	1
Rtl8a	0.365913528	4.005499149	0.158926318	1
Gpc6	-0.311896711	2.978770864	0.158965564	1
Prokr2	-0.39456962	1.182430178	0.159278999	1
Pyurf	-0.166070157	4.296407559	0.159749778	1
Taf15	-0.146395293	5.91249034	0.159831855	1
Slc29a4	0.229519623	4.228700271	0.15986615	1
Dab2ip	0.181662499	5.331878604	0.159898938	1
Trafd1	0.170592928	4.168737532	0.159984133	1
Aplnr	-0.253518686	4.986856509	0.16000889	1
Slc16a12	-0.377412743	2.34445125	0.160014229	1
Qtrt1	0.312824005	1.717709024	0.160064316	1
Sfrp4	-0.377751515	1.926046448	0.160105371	1
Nacad	0.202102749	5.450084292	0.160188156	1
Sdhc	0.179625343	7.041227848	0.160425261	1
Zfp219	0.217982092	3.510817617	0.160638529	1
Card19	0.284548329	2.587347726	0.160700704	1
Drap1	0.293752995	5.224511994	0.160991456	1
Pex16	0.289532971	2.777957043	0.161028189	1
Bscl2	0.214816155	5.266252451	0.161033894	1
Cygb	0.233160634	5.166673298	0.161249645	1
Spns1	0.195480778	4.332553337	0.161524645	1
Aatk	0.186866486	7.398420324	0.161550367	1
Selenow	0.302729348	7.358692972	0.161601107	1
Chchd1	0.184533625	4.726603997	0.161687123	1
Hoxb4	-0.254697243	3.1764064	0.161753107	1
Mfsd2a	0.193883875	6.25691873	0.161833621	1
Arl10	0.303070837	2.293252506	0.161944261	1
Nol12	0.249787467	3.603596412	0.162059189	1
Spns2	0.182026121	5.478028523	0.162070374	1
Notch1	0.278569195	3.546542149	0.162259063	1
Mfng	0.354016643	1.363458764	0.162500202	1
Ssr4	0.189691846	5.062317571	0.162617521	1
Zbtb3	0.304457954	1.349422413	0.162798777	1
Ajm1	0.514035085	0.115896183	0.16283427	1
Tab1	0.230303628	3.876158915	0.162854519	1
Tmem205	0.335578841	3.340731659	0.163023416	1
Kirrel	-0.242156152	3.609609144	0.16306246	1
Sigmar1	0.192951125	5.470407137	0.163348212	1
Gal3st1	0.260027776	5.037812257	0.163480885	1
Bcam	0.370384238	2.860835175	0.163512096	1
Ergic3	0.231111581	5.740759062	0.163642051	1
Abtb2	0.188361045	4.850299366	0.164067719	1
Igdcc3	0.465512666	0.071180035	0.16408872	1
Dusp26	0.231480192	5.705650683	0.164501977	1
Fzr1	0.303665683	4.012355512	0.164543714	1
Zfp651	0.206222696	5.389446942	0.164599635	1
Scnm1	0.211040339	3.4507997	0.164631673	1
Thap6	-0.320143415	1.607420928	0.16464481	1
Cep131	0.320121265	2.773636879	0.165137927	1
Rfng	0.217153245	4.449503512	0.165235133	1
Rapgefl1	0.156810765	5.047171376	0.165523792	1
Mapk12	0.207186423	3.282453512	0.165547495	1
Ell	0.219724315	3.191577361	0.165569351	1
Cenpx	0.266904087	2.60614738	0.165748232	1
Gba2	0.17214797	5.725266013	0.165903349	1
Gbp2	-0.46897871	2.317826772	0.165911837	1
Kptn	0.266305415	3.331944438	0.16603306	1
Ehmt2	0.218594592	5.573648404	0.166052422	1
Ugt8a	-0.152280024	11.00824258	0.166431734	1
Drd5	0.294964524	1.939585036	0.166463506	1
Slc32a1	0.202399608	5.625097844	0.166840429	1
Pomgnt2	0.25713069	3.660584748	0.166935614	1
Gins1	0.422332085	0.123321099	0.167073974	1
Colgalt2	-0.189940404	3.860771178	0.167163506	1
Hsd11b1	0.212978941	4.542906094	0.167826697	1
Wif1	-0.379968382	0.94380238	0.167868724	1
Nemp1	-0.321845965	2.506771823	0.167990212	1
Slx4ip	-0.186096114	4.178176341	0.168025258	1
Smim1	0.273446964	4.590839901	0.168046072	1
Sncg	0.236776788	5.477848301	0.168048168	1
Dmac2	0.183460014	4.839910644	0.168057147	1
Rmnd5b	0.223247233	3.914088703	0.168122402	1
Dclre1b	-0.204745319	3.333474586	0.168123303	1
Trim3	0.150977531	5.996242085	0.168220473	1
Crnde	0.364275567	0.597336983	0.168264259	1
Mettl22	0.292349857	2.85577808	0.168305624	1
Ercc3	0.164365341	4.91543579	0.168422977	1
Acox3	0.155812	5.376352031	0.168673824	1
Mmp2	-0.209927173	3.20850535	0.168681405	1
Pcdha9	-0.554133616	0.663330049	0.169034609	1
Cox6a1	0.224554558	6.705644481	0.169080189	1
Chrnb4	-0.450692426	0.309867563	0.16916906	1
Kdm4b	0.201656435	4.379801163	0.169323839	1
Gng3	0.22948659	7.159091619	0.169536786	1
Pex14	0.3355731	2.802287878	0.169777178	1
Mycl	0.15446926	4.959193412	0.169799416	1
Zdhhc8	0.261914293	4.458685396	0.169935335	1
P3h2	-0.323186445	1.229830627	0.170031501	1
Ofd1	-0.219837171	3.799983006	0.170075558	1
Castor1	0.380330735	1.773741692	0.170203548	1
Gxylt2	-0.433618032	2.141322356	0.170275618	1
Fance	0.286927399	2.006660673	0.170306994	1
Ints1	0.251305515	4.373922555	0.170332616	1
Rpl21	0.185527078	6.901083399	0.170461914	1
Aars2	0.254558146	3.196143693	0.170498038	1
Shank1	0.141334992	6.158578654	0.170575868	1
Tox	-0.191816353	3.468253009	0.170921601	1
Ptger1	-0.539988449	0.102603592	0.170928736	1
Dtd2	0.244647817	3.556497533	0.170983303	1
Colec12	-0.253727218	4.051568503	0.171189195	1
Tmco4	0.415425915	0.711367426	0.171664275	1
Kif9	-0.294787419	2.240864491	0.171700971	1
Rfc2	0.183484394	4.507678226	0.171753744	1
Chchd6	0.300181956	3.699485425	0.17178719	1
Adgrg1	0.174872687	6.64032077	0.171930736	1
Arhgap28	-0.298999336	1.329323432	0.172047924	1
Brk1	0.184061523	6.523326246	0.172064301	1
Cryzl1	-0.147300572	5.668044597	0.172228817	1
Arl15	-0.181261371	4.797775683	0.172237569	1
Nme7	-0.205773977	3.196907294	0.172478407	1
Abcb8	0.176647749	4.492397567	0.172528807	1
Alad	0.260922732	3.930122785	0.172539345	1
Tmem168	-0.186362604	5.012281016	0.172632883	1
Timm9	0.149898957	5.199316412	0.17275584	1
Rundc3a	0.234215188	6.167654094	0.172834265	1
Fam19a5	0.158916272	5.89564669	0.172876195	1
Miip	0.277826002	1.961388653	0.17288068	1
Adh1	-0.434096386	-0.08237809	0.173351722	1
Psmd9	0.194694299	3.98492718	0.173462675	1
Rtn4	-0.134906026	10.15943912	0.173562469	1
Tubg2	0.263330734	4.348467335	0.17374206	1
Nfe2l2	-0.153138431	5.237689058	0.174132087	1
Tph2	0.249782441	5.005329433	0.174215634	1
Timm13	0.413037452	3.114773584	0.174274823	1
Atp8b2	0.137745864	6.569650754	0.174278891	1
Lppos	0.323440441	1.524375997	0.174521216	1
Ncdn	0.234268443	7.739367317	0.174825718	1
Zdhhc18	0.167741542	4.107934116	0.174871965	1
Cfap69	-0.292519744	4.002027731	0.174983566	1
Hacd4	-0.256426368	3.426922207	0.175210312	1
Rpp25l	0.376578829	1.92227867	0.17529189	1
Rack1	0.21676752	6.969488549	0.175330591	1
Tbcb	0.239771666	5.231279225	0.175375647	1
Fam57b	0.194321357	5.822742273	0.175416234	1
Pax5	0.434770865	0.153720543	0.175441785	1
Mrpl4	0.243322094	3.98847916	0.175612246	1
Coro1a	0.235675254	3.365896265	0.175620389	1
Slc35a4	0.171294993	5.178254081	0.175665065	1
Arhgef4	0.184782628	6.631452306	0.175730043	1
Farsa	0.167960704	4.340025132	0.175757547	1
Rfxank	0.292589916	2.520823328	0.175813175	1
Ppm1m	0.339201717	2.552627547	0.175874573	1
Ndufb6	0.225867817	4.992930806	0.175887261	1
Bad	0.283121961	3.105892407	0.175914074	1
Cbx6	0.154739119	8.732627424	0.175972935	1
Cnst	-0.150125184	5.737885855	0.17603781	1
Rexo1	0.21052847	3.421499047	0.176098762	1
Etl4	-0.143661417	6.146821393	0.176165015	1
Ptpa	0.203226259	7.017641078	0.176574015	1
Rpl35	0.288823058	4.313556877	0.176737199	1
Cdk18	0.150520174	5.211891431	0.176938388	1
Gga1	0.205991626	4.324209984	0.177301582	1
Jph3	0.186935481	5.529583232	0.177322018	1
Stk16	0.18431232	5.112457854	0.177530448	1
Ehd1	0.186865053	5.012998322	0.177537085	1
Rusc2	0.208221094	5.583442304	0.177708538	1
Flot1	0.25061542	5.161054376	0.177759829	1
Ift27	0.186874938	4.057501786	0.177889101	1
Hirip3	-0.187115304	3.804748192	0.177999641	1
Tcf19	0.341663595	0.885527954	0.178001797	1
Hmgn2	0.169923386	5.102995209	0.178016473	1
Fam19a4	0.407030418	0.129046474	0.178155164	1
Ppp2r5b	0.19589846	6.459574612	0.178299543	1
Pcx	0.185208104	5.496435004	0.178487656	1
Smim4	0.285578045	1.877090656	0.178690334	1
Cdc42ep4	0.237222054	4.912754995	0.178811601	1
Nacc1	0.215634195	5.979322954	0.178864726	1
Ttk	-0.434695323	0.495018292	0.178950435	1
Erf	0.255384117	3.526803294	0.17903941	1
Fam222a	0.280789436	2.271376493	0.179082346	1
Nckipsd	0.223002919	4.769561068	0.179085345	1
Neurl1a	0.208631183	5.179020517	0.179242057	1
Dmap1	0.21017199	3.793233685	0.179629997	1
Zpr1	0.171318968	5.03521974	0.179713644	1
Tmsb10	0.239199703	7.581279173	0.179850814	1
Mmp15	0.177385106	5.478271266	0.179951775	1
Timm29	-0.16998853	6.455512251	0.180022244	1
Ndufb8	0.257545451	6.005360195	0.180099279	1
Anapc11	0.198313869	4.340366586	0.180159509	1
Baiap3	0.214109996	4.286977264	0.180229374	1
Fbln2	-0.341582421	1.908686231	0.18025742	1
Myof	-0.345462863	2.462348115	0.18036201	1
Snta1	0.21839293	3.749919372	0.180373889	1
Muc6	-0.668731224	1.066975587	0.180526083	1
Lrrc14	0.206742225	3.991519859	0.180629533	1
Sssca1	0.259810959	2.344589241	0.180670264	1
Rcsd1	-0.215182366	2.865688128	0.180692341	1
Anpep	-0.274432748	2.13155964	0.180777901	1
Cuedc1	0.167078733	5.032646768	0.180915635	1
Clec2d	-0.284130549	2.799623457	0.18099968	1
Dnph1	0.355783084	0.716951357	0.181067472	1
Uqcc2	0.287034666	4.655667537	0.181067785	1
Trp53rka	0.2153767	3.41350287	0.181074861	1
Acot7	0.228659681	7.192794393	0.181144515	1
Kif1c	0.174544563	6.318188251	0.181533305	1
Fam171a2	0.326302014	2.365174328	0.181727538	1
Sdr39u1	0.222025747	4.012095641	0.181757822	1
Prc1	-0.439401534	2.328437462	0.181784598	1
Dusp1	-0.180753901	3.934766805	0.18186333	1
Msto1	0.216534034	4.080758198	0.18190336	1
Rpl13	0.205052033	5.59735512	0.181985459	1
Rin3	0.331059922	0.693246328	0.181995104	1
Daxx	0.212467157	3.611711636	0.182046494	1
Adamtsl2	0.23435291	2.435475538	0.18210212	1
Nr1d1	0.179860025	4.151451487	0.182463174	1
Lonrf1	-0.198248725	3.81607089	0.182465266	1
Oas1c	0.335563834	0.755784505	0.182588466	1
Rpl35a	0.187411873	6.026926705	0.182641774	1
Samd10	0.163829428	4.435371965	0.182752134	1
Pla2r1	-0.488181858	0.208196899	0.182785114	1
Lrriq3	-0.34510756	0.93184906	0.182888572	1
Itgb4	0.225744707	3.836490232	0.183191505	1
Ly6e	0.204104464	6.256718019	0.183334107	1
Avil	0.436231368	-0.161684479	0.183575863	1
Dot1l	0.168463056	5.057112565	0.183582247	1
Ifi47	-0.605178192	0.350861968	0.183769154	1
Snai2	-0.418426579	0.630957293	0.183769646	1
Myo18a	0.16814326	6.88222432	0.183788806	1
Cystm1	0.2236009	4.083636338	0.183976382	1
Tmem175	0.153020016	4.498710515	0.183990906	1
Nsun5	0.235668604	2.207527774	0.184060307	1
S100a10	0.178126617	5.076815066	0.184093414	1
Plscr1	-0.385224867	0.77297873	0.184104053	1
Trmt44	0.291714434	2.157006955	0.184158921	1
Ppid	-0.164825201	6.539107884	0.184183865	1
Fars2	0.256127152	3.512586081	0.184204289	1
Arf5	0.182198903	5.337907248	0.184246848	1
Slc9a1	0.172624411	4.988353316	0.184277267	1
Tmem14c	0.211333197	5.336863721	0.18429708	1
Grin2c	0.18568972	4.227975747	0.18443093	1
Lypla2	0.245578694	3.697012084	0.184579366	1
Kdelr3	0.292299918	2.66422593	0.184701695	1
Ctdsp1	0.17198273	4.562714484	0.184746017	1
Jmjd6	0.175164963	4.320265499	0.184773156	1
B330016D10Rik	-0.362947212	0.368631808	0.184795303	1
Hif3a	-0.296079632	3.26262207	0.184818547	1
Ccdc121	-0.426540498	0.020584192	0.184898988	1
P3h3	0.274263251	3.076339413	0.184903337	1
Npy4r	-0.350191725	1.006259397	0.184961208	1
Prrx1	-0.228663481	4.441667621	0.185184493	1
Fbln7	0.24468369	2.322179774	0.185357484	1
Rpap1	0.188287216	3.711592528	0.185755293	1
Hdac6	0.147162208	5.327458518	0.185810284	1
Vasn	0.297901561	2.323955605	0.185853742	1
Ppard	0.228083608	3.411752787	0.185979275	1
Lrrc2	0.363448594	1.632960479	0.18603431	1
Gcn1l1	0.167707758	4.531431884	0.186039897	1
Ptprn	0.238599769	6.312927679	0.18614216	1
Usmg5	0.171061318	7.38911442	0.186216751	1
Serinc2	0.405184558	0.246045019	0.18624989	1
Rab4b	0.452553989	0.06489499	0.186335615	1
Slc26a7	-0.549912801	1.419516414	0.186383086	1
Rtl8c	0.265482557	5.160921339	0.186484798	1
Rpusd1	0.266566692	3.097992708	0.186491334	1
Aff1	-0.181011238	4.266476656	0.186499026	1
Tm7sf2	0.15075984	4.661113857	0.186567431	1
Arhgef17	0.179053936	5.695808733	0.186595725	1
Cplx2	0.167857598	8.465817051	0.186616425	1
Abcb9	0.21315446	4.233168926	0.186666909	1
Lypd6b	0.235429053	4.711426169	0.186685614	1
Ndufs6	0.25955174	5.386150403	0.186706311	1
Nxph4	0.245803501	4.200627038	0.1867419	1
Fam102a	0.139076657	6.000181247	0.186801444	1
Tshz2	-0.190648791	3.704805969	0.186909197	1
Dtwd1	0.2458412	2.230682172	0.186974699	1
Sf3b5	0.371718145	1.531599099	0.187047331	1
Zfpl1	0.29954735	2.229719675	0.187072149	1
Pcgf2	0.214406977	2.869476838	0.18726415	1
Serpina3n	-0.203905957	5.725032362	0.18733469	1
Rps3a1	0.181232579	7.599379635	0.187542805	1
Zfp593	0.483265888	-0.504399794	0.187549538	1
Plpp7	0.261639343	3.068793843	0.187625613	1
Dlg4	0.158466446	7.484093228	0.187663084	1
Slit1	0.192108085	3.639477792	0.18767999	1
Heph	-0.18097562	4.850546578	0.187701197	1
Slc33a1	-0.157978688	5.469206818	0.187747164	1
Grin2a	-0.178917946	6.243213512	0.187769331	1
Bcar1	0.172432169	4.630817737	0.187916334	1
Crip2	0.31823336	3.511141	0.187987406	1
Metrnl	0.264186626	2.051618752	0.187989831	1
Fam186b	0.358451221	0.864924623	0.188046498	1
Gpr137	0.240373687	5.258624707	0.188063529	1
Mettl8	-0.162471757	4.223243006	0.188091544	1
Bicra	0.24022818	2.751747799	0.188475643	1
Casq1	-0.431990539	-0.162148428	0.188594728	1
Bag3	-0.192124071	3.931257665	0.188701749	1
Ankrd23	0.479544768	-0.474650944	0.188704378	1
Tead4	0.383662789	-0.02895438	0.188972546	1
Rnd1	0.253346706	4.636964328	0.189241496	1
Kcne1l	0.284829815	3.758386813	0.18928513	1
Fam207a	0.28190921	3.097598581	0.189314337	1
Haus1	0.229953197	3.078746283	0.189314525	1
Sema4g	0.153986125	5.039538429	0.189540138	1
Ankrd42	-0.179445441	3.743154307	0.189569037	1
Chst12	0.231357007	2.703798846	0.189777403	1
Txn2	0.219732368	5.653665935	0.189892991	1
Megf10	-0.17835712	5.465757095	0.189895724	1
F13a1	-0.343944304	3.015126436	0.189920732	1
Naprt	0.42693654	0.886589696	0.189942034	1
Pde5a	-0.256585208	4.014107541	0.190081531	1
Ccdc85c	0.172444035	5.233867296	0.190219804	1
Fbxo10	0.17009486	4.814160747	0.190239029	1
Ndufv3	0.236041837	5.609020916	0.19026098	1
Rpl31	0.22472388	6.069962687	0.190360399	1
Hhex	-0.262006929	2.099780739	0.19063112	1
Tent5c	-0.256886817	2.230156456	0.190835845	1
Hba-a1	0.475180181	3.098438502	0.190971066	1
Mrpl11	0.1957404	4.607860592	0.191060876	1
Ap4b1	0.341501162	0.669750657	0.191117519	1
Frmd6	-0.218820351	4.021474075	0.191164926	1
Apba2	0.190836461	5.969263159	0.191174845	1
Pak4	0.204457969	3.036964004	0.191272849	1
Mpdu1	0.213918092	5.02847299	0.191320751	1
Sema3a	0.167305376	5.014771555	0.191476882	1
Rxrb	0.199832903	4.542894185	0.191483022	1
Nadk	0.140318211	5.869566834	0.191496577	1
Zic4	-0.251888337	3.623899578	0.191504158	1
Gdap1l1	0.220406473	5.389150169	0.191559316	1
Taf5	-0.209246189	2.994861659	0.191681779	1
Col14a1	-0.427787817	1.431876801	0.191841187	1
Cant1	0.160051115	4.960976135	0.192119208	1
Srgn	-0.207014537	2.993559101	0.19228794	1
Cdhr2	0.412106501	0.149835745	0.192360299	1
Pfdn6	0.232767292	4.34713256	0.192919927	1
Zfp811	-0.323950098	3.600767298	0.192926606	1
Mroh1	0.18139474	5.385978748	0.193044261	1
Tysnd1	0.217400698	2.989965003	0.19315133	1
Palm3	0.248424539	2.646279917	0.193350626	1
Fam129c	0.411500082	0.475560062	0.193353089	1
Rpl29	0.363935722	2.668349491	0.193361724	1
Chrm2	-0.138740948	6.471735791	0.193417005	1
Wfs1	0.179259453	4.095635655	0.193607612	1
Olfm2	0.199570106	5.450139043	0.193695134	1
Crocc2	-0.614594325	-0.315668382	0.193710014	1
Tent5a	-0.20430159	4.159992792	0.193720341	1
Bysl	0.201127891	3.83794117	0.193805844	1
Sh2d3c	0.272548323	3.130977625	0.193863773	1
Hars2	-0.213081822	5.066598874	0.19387917	1
Dhx32	0.162610851	4.517928822	0.193936717	1
Plxna1	0.165968805	5.402061512	0.194123749	1
Piezo1	0.277576973	1.857842677	0.194248965	1
Mypopos	-0.523101508	1.394811375	0.194393896	1
Nxph3	0.321487662	2.25033263	0.194441954	1
Chrac1	0.273347108	2.683663374	0.194482921	1
Cdk4	0.168882582	5.364117004	0.194635671	1
Hoxd3	-0.261541725	2.550188262	0.194638079	1
Ncs1	0.142173592	8.527590977	0.194653114	1
Abi1	0.135178993	6.855390798	0.19475418	1
Trnp1	0.193801562	6.495626072	0.194982505	1
Mlf2	0.227571021	7.214769432	0.195088713	1
Lca5l	-0.433480456	1.574300282	0.195146616	1
Optc	0.512327975	0.033943549	0.195228609	1
Dctn1	0.196343918	6.717203013	0.195242005	1
Fam160a1	-0.413257942	0.765032943	0.19533058	1
Ficd	0.207049723	3.408281452	0.195359723	1
Adamts12	-0.303838462	2.915479542	0.19547751	1
Tcea2	0.183563308	4.72553494	0.195625361	1
Arhgap39	0.179331752	4.292921214	0.195715415	1
Amdhd2	0.319439062	2.184426069	0.195910206	1
Tnni3	-0.468756989	-0.512254311	0.195914764	1
Ttc38	0.245398686	2.838810633	0.196037645	1
Smox	0.207348006	4.921182088	0.196065045	1
Cox8a	0.204569704	6.834136956	0.196121178	1
Eipr1	0.204319505	4.547884337	0.196190288	1
Ciita	0.377096847	0.143371253	0.196339818	1
Dennd6b	0.222637972	4.748031808	0.19635698	1
Aldh6a1	-0.138024865	6.513851594	0.196376781	1
Caml	0.149283961	4.541708386	0.196438222	1
Atp2a2	-0.138622326	10.07137805	0.196499032	1
Arpc1a	0.175919535	6.971250177	0.196512188	1
Tor4a	-0.344382445	0.830135973	0.196519083	1
Pdcd5	0.153698574	4.615701799	0.196538291	1
Erich1	0.240494102	2.508722789	0.196629731	1
Fabp3	0.254293183	4.669006761	0.197300562	1
Gstm6	0.444499601	-0.159474791	0.197647055	1
Xkrx	-0.362835929	0.953111089	0.197666898	1
Trim41	0.143470834	4.915831142	0.197771221	1
Rps7	0.244438516	6.046593622	0.19778216	1
Tmem101	0.198472678	4.147998377	0.19779828	1
Atp13a1	0.155951943	4.407545634	0.197801416	1
Polr3h	0.185202121	4.695792892	0.197967636	1
Tas1r1	0.335324383	1.005946495	0.197978429	1
Cyyr1	-0.222557095	3.570726023	0.198032374	1
Clic6	-0.832004881	2.145166715	0.198038533	1
Ralgds	0.171205683	6.520210138	0.198050246	1
Ctsf	0.157602308	5.714531713	0.198243974	1
Tmem198b	0.24928185	3.438617191	0.198264044	1
Polr3a	-0.144214801	4.990364283	0.198328892	1
Slc6a5	-0.158088346	9.173395865	0.19849503	1
Dus3l	0.19578181	3.855452766	0.198522494	1
Adap1	0.256056703	6.35309317	0.198575344	1
Meis3	0.212210258	4.007470063	0.198889454	1
Gda	0.24292854	3.347218304	0.198966226	1
Tubb2a	0.210268059	8.194172924	0.199089463	1
Atpaf2	0.158374198	4.440363918	0.199206806	1
Fam234a	0.163039531	4.97508926	0.19947718	1
Mtch1	0.22827606	7.589798263	0.199696201	1
Gpr50	0.432960747	0.758706506	0.20001994	1
Fuom	0.204889812	3.811328941	0.200031684	1
Dock5	-0.199346771	5.059476214	0.200047736	1
B4galnt1	0.204221533	3.675059285	0.200195627	1
Bex2	0.231586374	6.707320366	0.200339993	1
Cpne5	0.248830232	3.199194882	0.200373369	1
Tmem38a	0.164861342	5.853538828	0.200515706	1
Slc25a42	0.186433814	3.945320965	0.20078678	1
Catspere2	-0.264168482	3.599313526	0.200956897	1
Rogdi	0.206904991	5.232219809	0.201229407	1
Stmn3	0.200583307	8.037870457	0.201323227	1
Stoml1	0.185694387	4.835269473	0.201337168	1
Ndufv1	0.197632698	6.783395313	0.201440954	1
Ephx2	-0.186885024	3.704502365	0.201447642	1
Spryd4	0.274094942	3.279930394	0.201553252	1
Hps5	-0.194143515	5.156719091	0.201626202	1
Frzb	-0.248430653	3.312619142	0.201705846	1
Sass6	-0.323753672	2.986967953	0.201756643	1
Vps36	0.1348676	5.420640737	0.202212762	1
Sec13	0.188454005	5.592025964	0.202444866	1
Ttll9	0.289279439	1.288882901	0.202608323	1
Fbf1	0.15026759	5.046137297	0.202640997	1
Morc3	-0.195855422	4.987016778	0.202671239	1
Diablo	-0.258161903	2.82360725	0.202716297	1
Vwa7	0.228712168	2.806261523	0.202864098	1
Kat14	-0.172785806	4.689581376	0.203138917	1
Rbbp6	-0.152168503	6.807097028	0.203519354	1
Lemd3	-0.164022775	5.577413486	0.203619834	1
Ckap5	-0.149822127	7.99637114	0.203802349	1
Sstr1	0.280152151	2.376459162	0.203822133	1
Cep63	-0.167300762	4.788479492	0.203859285	1
Ddx20	-0.185278877	3.775162528	0.203932564	1
Zfr2	0.171073501	3.942629688	0.203934751	1
Nrgn	0.282430363	2.458733495	0.204054533	1
Chd5	0.156052553	6.65498699	0.204117582	1
Cald1	-0.193268742	5.863170219	0.204191536	1
Tfap2a	0.27592574	1.502083399	0.204224034	1
Tmem121	0.426034607	0.840614877	0.204253699	1
Invs	-0.204799697	3.715043159	0.204265264	1
Nepro	-0.265265892	2.907056209	0.204388131	1
Acap3	0.252990186	5.048884326	0.204453074	1
Card9	0.384365078	1.178451158	0.204489715	1
Rnf187	0.193596855	7.683135563	0.204527689	1
Xrcc3	0.294130879	3.608090236	0.20455218	1
Alg8	-0.26064975	2.53643779	0.204572404	1
Slitrk6	0.228304941	3.071020399	0.204624463	1
Hps3	-0.162632729	5.023835963	0.204668826	1
Rps6kb2	0.24060729	3.546740642	0.204873072	1
Rnf112	0.142223518	5.83310954	0.204876464	1
Pdcd6ip	-0.148492556	7.119055563	0.205081013	1
Fgd5	0.184355662	3.454228468	0.205113513	1
Ache	0.170203692	6.509222716	0.205197314	1
P2ry13	0.189504086	3.923500324	0.205215868	1
Myl6	0.202471708	7.52514752	0.20523105	1
Tor1b	-0.134934444	5.278026039	0.205320717	1
Rbm3	0.167599143	6.751481394	0.205360788	1
Greb1	0.328400453	0.803897041	0.205387586	1
Fam241a	-0.241574005	2.434385188	0.205404405	1
Tmem88b	-0.157308415	8.501316536	0.205499764	1
Rassf1	-0.298954944	1.671664115	0.205745995	1
Klhl34	0.366526691	0.78885937	0.20575781	1
Elp4	-0.177217301	4.353983472	0.205788413	1
Eif2b5	0.182960911	5.920404043	0.205902329	1
Polr2a	-0.14075414	6.728625581	0.205964617	1
Slc24a2	-0.158351299	9.204276126	0.206027018	1
F11r	-0.198002779	3.513036542	0.206065707	1
Peg10	0.134958012	7.553318301	0.206091956	1
Scrt1	0.153621003	5.710918676	0.206180768	1
Rpl18a	0.239907835	5.138491633	0.206196927	1
Stk32c	0.216738905	4.023353408	0.206354255	1
Dpysl5	0.15806011	5.785451853	0.206369767	1
Incenp	-0.207811753	3.079007081	0.206437954	1
Pcdhb5	0.263944639	2.762057169	0.206532591	1
Wdr76	-0.209996621	3.224805182	0.206616852	1
Urm1	0.168603462	5.469743797	0.206617721	1
Akt1s1	0.222910012	3.299744692	0.206618072	1
Rps23	0.183851186	6.377340891	0.206678477	1
Stt3a	-0.146553422	6.576020364	0.206782917	1
Zfp282	0.179443238	3.756996462	0.206964409	1
Cd109	-0.314710087	1.814748184	0.207058623	1
Yju2	0.322330307	1.734479802	0.207134031	1
Ebf1	-0.166787455	5.553128331	0.207197934	1
Adi1	-0.201642853	6.5761838	0.20736699	1
Kcnj12	-0.209267178	2.796757105	0.207387959	1
Ppcdc	0.252919172	3.339596734	0.207395349	1
Asah2	-0.141317684	6.783196645	0.207447604	1
Frmd8	0.163708444	5.2532034	0.207457501	1
Msantd1	-0.412715661	-0.369097514	0.207562234	1
Chd3	0.13050656	8.310593774	0.207569703	1
Fam198a	-0.220276763	2.619236614	0.20761481	1
Samd4b	0.1503564	5.790631427	0.207721436	1
Bag6	0.168616866	6.14876908	0.207786767	1
Syngr2	0.238053871	3.395312034	0.207856621	1
Rnaseh2a	0.204671758	3.83562042	0.208181109	1
Rasgrp1	-0.191805451	6.190494901	0.208213292	1
Pard6g	0.206633117	3.272515855	0.208342504	1
Igfbp4	-0.188036065	4.046820461	0.208453023	1
Fbxw5	0.178923449	5.352352681	0.208456395	1
Kcnq4	0.212062651	3.307718534	0.208458112	1
Pgpep1	0.179466281	4.539015094	0.208582151	1
Ggcx	-0.234619232	3.743202588	0.208640668	1
Primpol	-0.207185614	2.554268268	0.208657589	1
Lncppara	0.444302144	0.507967297	0.208683996	1
Pim3	0.16083504	5.025888297	0.20869318	1
Lats2	-0.161734709	4.213712656	0.208947476	1
Syt13	0.165904594	7.252004549	0.209082572	1
Lag3	-0.399767317	0.731995273	0.209298425	1
Mblac1	-0.373950385	0.478776243	0.209440747	1
Aste1	-0.237005137	2.174809012	0.209703682	1
Bcl6	0.167763557	4.161224056	0.209731167	1
Pdk4	-0.196086936	3.753118849	0.209873739	1
Ecsit	0.187152205	4.423448788	0.210173526	1
Psmb3	0.280773983	4.95189986	0.210251637	1
Asb7	-0.153442398	4.697920006	0.210276523	1
Foxb1	-0.36400318	0.688304694	0.210279801	1
Cdc26	0.212490804	4.299479654	0.210343105	1
Gapdh	0.259007845	8.486090151	0.21042803	1
Aldoc	0.184745713	9.960159899	0.210461687	1
Ccnd3	0.201540848	3.3840219	0.210478499	1
Zfp426	-0.14127518	5.596946691	0.210498529	1
Maea	0.149765458	5.919383126	0.210504307	1
Tmem72	-0.734780493	3.357854736	0.210512797	1
Dennd1c	-0.391619843	0.352891607	0.210557871	1
Serp2	0.206320675	4.434112241	0.210684663	1
Igsf21	0.281873403	2.99269698	0.21082267	1
Ap1s1	0.198147667	6.071918288	0.210865383	1
Dnttip1	0.209577038	3.045510297	0.211033531	1
Rimbp3	0.350743517	0.474369838	0.211367569	1
Cxcl12	-0.156203199	6.346246899	0.211616868	1
Cacng4	0.149521498	6.051098016	0.211680648	1
Acot6	-0.208274825	3.727793176	0.211783719	1
Enpp1	-0.204109778	4.102977518	0.212058872	1
Efnb2	-0.167997309	4.653720548	0.212161964	1
Lpcat2	-0.205596935	3.664405752	0.212247723	1
Abcb4	-0.218570785	2.35585591	0.212279195	1
Carm1	0.172319395	4.470409233	0.212321559	1
Camk2n2	0.221903499	6.277078618	0.212426486	1
Lrrn2	0.25968994	4.275680854	0.212500271	1
Gmnn	0.235273365	2.226109576	0.212752047	1
Smc1a	-0.143055592	6.679229382	0.212774701	1
Rpl32	0.206132747	6.884193274	0.212803266	1
Rnd2	0.164514978	7.773986109	0.213034847	1
Uck1	0.17949907	4.42443961	0.213294173	1
Celsr2	0.154393545	6.225340734	0.213360645	1
Fam72a	-0.399058677	0.844644599	0.213386404	1
Ppfia3	0.184164756	5.562623498	0.213398816	1
Stk25	0.132874082	7.057254426	0.213512924	1
Akr1b10	0.152360233	4.663874627	0.213554644	1
Pigt	0.149863379	5.701765175	0.213567991	1
Coq6	0.168604872	3.807567178	0.213617836	1
Prkag2	-0.136792156	5.507303875	0.213622406	1
Bambi-ps1	0.322505681	0.858275895	0.213681752	1
Top1	-0.159936219	7.053481258	0.213693927	1
Zbtb6	-0.185960906	4.799314835	0.213712642	1
B4galt1	-0.216387762	3.071364597	0.213783633	1
Tmem119	0.246321783	3.032515422	0.213878609	1
Dbi	0.173471448	7.488931506	0.2138856	1
Lama5	0.275344502	2.34762203	0.214007266	1
Ltbp4	0.229721758	3.454433508	0.214043995	1
Aip	0.256787245	4.679242934	0.214260931	1
Mrps21	0.183385207	4.551019073	0.214755822	1
Adh5	0.159154964	6.015896077	0.214793026	1
Slc25a23	0.151851143	7.60085861	0.214862137	1
Meis2	0.132565889	6.692716634	0.214906744	1
Rab5c	0.169902115	6.558360879	0.214911345	1
Rras	0.237943386	2.922349168	0.21491687	1
Synpo2	-0.245965386	3.031514383	0.21496392	1
Rab40c	0.14826635	4.202872255	0.215016576	1
Ccdc117	-0.164197171	4.918403166	0.215114311	1
Map4k2	0.142462443	5.940850657	0.215366851	1
Lrrc56	0.29696983	1.422941193	0.215505664	1
Prmt1	0.192187017	5.793096102	0.215558292	1
Cc2d1a	0.23244667	3.808987177	0.215566513	1
Cyp3a13	-0.517338389	2.337999332	0.215607	1
Rab26	0.298092728	2.241510367	0.215665937	1
Ccdc136	0.14434206	5.815579326	0.21583798	1
Tagap1	0.148838895	4.346671983	0.215918908	1
Cox7c	0.163006485	6.347164135	0.2160694	1
Hectd2	-0.22528435	3.763991753	0.216111808	1
Ctsc	-0.183355838	3.918359531	0.21628873	1
Ap1g2	0.293171947	1.404009032	0.216341764	1
H2-T24	-0.276930463	3.322270037	0.216397973	1
Ndufa4l2	0.398505686	0.556210938	0.21652418	1
Nenf	0.252660752	3.765925035	0.216719313	1
Crabp1	0.366500399	2.108836851	0.216803576	1
Pcbp2	-0.140757897	7.179455419	0.216948929	1
Polh	-0.254848433	3.192857599	0.217231502	1
Dydc2	0.303157954	1.262308933	0.217313513	1
Slc45a1	0.209014585	5.190954073	0.217502889	1
Naa38	0.382983598	2.629070011	0.217528204	1
Cd38	-0.147023149	6.398602022	0.217610357	1
Nt5m	0.159638034	4.916404411	0.217638739	1
Tcerg1l	-0.16062342	3.989573807	0.217697946	1
Epm2a	-0.155627337	5.924686215	0.217774668	1
Ano1	-0.283819042	2.203602126	0.217818228	1
Stoml2	0.177484401	5.102167984	0.217829496	1
Insyn1	0.214925621	4.439149456	0.217918614	1
Ddc	0.183644246	5.280973545	0.217932187	1
Dedd2	0.171134557	3.876288944	0.218069604	1
Prepl	-0.139610711	9.151881218	0.218075998	1
Nt5dc2	0.282981681	1.868648627	0.218156405	1
Slc9a5	0.163339205	3.8349544	0.218219648	1
Ccdc84	-0.272320979	3.395137894	0.218332251	1
Chid1	0.134242857	5.567379443	0.218387611	1
Pik3cb	-0.13352361	5.754248661	0.218427998	1
Gpat3	-0.202811378	3.512307762	0.218445423	1
Nup210l	-0.42906895	-0.459393689	0.218450716	1
Ift88	-0.169044828	4.689539514	0.21845607	1
Acsbg1	0.164005674	7.710393779	0.218556009	1
Borcs8	0.220493807	2.840092813	0.218564617	1
Slc25a38	0.183256307	4.204496011	0.218752787	1
Sec63	-0.139436955	6.958843875	0.218759539	1
Furin	0.237123646	3.622921977	0.218888751	1
Psmb6	0.241679489	5.95238236	0.218951093	1
Cox10	0.199249546	4.011080041	0.219031122	1
Crmp1	0.157064034	6.218501355	0.219035108	1
Stk32b	0.205750201	3.672989094	0.219309872	1
Cdk19	-0.185774115	6.818431729	0.219536412	1
Dysf	0.178528219	3.720430561	0.219621674	1
Fem1a	0.168534326	5.063817891	0.219652724	1
Aspscr1	0.212413049	4.013282623	0.21966395	1
Caly	0.245084256	4.561654249	0.219666365	1
Serpine2	0.13267844	8.780465659	0.21993292	1
Notch2	-0.19541084	4.59826452	0.22003064	1
Mmab	0.169394933	4.585535845	0.220440298	1
Card6	-0.26363854	1.753015678	0.220555312	1
Slc25a35	-0.238828839	2.628892713	0.220578526	1
Galk1	0.332704404	1.184943006	0.220629712	1
Gnl1	0.207115938	6.186086719	0.220674133	1
Pole2	-0.414873797	-0.130834277	0.220806944	1
Mapk8ip1	0.168299833	7.669655047	0.220845987	1
Cpne7	0.235501207	2.520032968	0.221141538	1
Rpl6	0.196656658	6.74911604	0.221274568	1
Fstl1	-0.131236551	7.345326124	0.221295033	1
Sh3bp5l	0.143590287	5.61000202	0.22131706	1
Coasy	0.234515661	4.387504618	0.221363861	1
Gpr12	0.244688695	1.727984215	0.221423863	1
Bmx	-0.328473638	1.096588262	0.221630462	1
Hes6	0.270891283	2.4363829	0.221676129	1
Acbd7	0.46405132	-0.721937132	0.22168997	1
Mcf2l	0.140019418	6.197187468	0.22175351	1
Prph	0.251797435	4.109856984	0.222075236	1
Rab34	0.161485373	4.048201789	0.222129935	1
Cyp4x1os	0.528771363	-0.076760262	0.222242885	1
Vip	0.293953397	1.857738581	0.222362091	1
Ccdc126	-0.153416485	4.348877762	0.222383649	1
Fam98c	-0.206007006	2.672464561	0.222453124	1
Esrrb	0.192513418	3.280076269	0.22245652	1
Fzd4	-0.195625804	4.836140194	0.222497118	1
Sdhaf4	0.16404048	3.779148383	0.222742055	1
Vwc2	0.169451385	3.764461184	0.222998745	1
Bms1	-0.134504175	5.352574441	0.223001389	1
Bche	-0.204825422	4.938136674	0.223190704	1
Cyc1	0.224885867	7.036700196	0.223288848	1
Zbtb44	-0.204869089	5.186385599	0.223358133	1
Zfp213	0.298508807	0.862112249	0.22337519	1
Pthlh	0.34154767	1.324434204	0.223393265	1
Trpt1	0.252778651	2.682300052	0.223582142	1
Bcat2	0.206046106	2.508811486	0.223681799	1
Rtkn	0.174488715	4.075722277	0.223712324	1
Jag1	-0.212865746	3.930845621	0.223734035	1
H3f3a-ps1	-0.439703008	-0.553612277	0.223855959	1
Alox5ap	-0.371015307	0.313251666	0.223934117	1
Ifitm10	0.198407333	3.938222228	0.224011657	1
Rbm25	-0.25855761	7.62130644	0.224201957	1
Brpf1	0.160573728	4.226241624	0.224205056	1
Snx8	0.245883367	3.439505748	0.22420951	1
Fbxo7	-0.142788871	6.300531182	0.224431273	1
Trpc4	-0.221052107	2.344977033	0.224438452	1
Shd	0.22576369	3.959122265	0.224522073	1
Nat8f1	0.259806102	2.100237072	0.224767303	1
Ctbp1	0.162821692	6.586368296	0.224846086	1
Actg1	0.216727813	6.578904079	0.22487474	1
Rnf123	0.163305559	4.974273186	0.22498159	1
[truncated: 11,811 more rows]
