# Supplementary material for: Sex Differences in Behavioral and Brainstem Transcriptomic Neuroadaptations following Neonatal Opioid Exposure in Outbred Mice
Source: eNeuro. 2021 Sep 20;8(5):ENEURO.0143-21.2021. doi: 10.1523/ENEURO.0143-21.2021 (PMC8454922; doi:10.1523/ENEURO.0143-21.2021)
Supplement: Figure 10-5 — Differential gene expression, males-only. Download Figure 10-5, TXT file. [file enu-eN-NWR-0143-21-s06.txt]

Gene	logFC	logCPM	PValue	FDR
Meg3	0.822421743	11.83362427	5.70E-06	0.07901117
Fat2	0.937402367	4.196209888	3.96E-05	0.274369437
Ripply2	-1.147449741	0.676666194	6.98E-05	0.322318836
Ict1os	1.104108374	0.54134541	0.000141944	0.421131922
Mir124a-1hg	0.698435477	6.532365884	0.000191352	0.421131922
Col6a6	0.971835615	1.476940211	0.000204446	0.421131922
Fendrr	1.247063195	-0.100332295	0.000212846	0.421131922
Mirg	0.777667155	4.471828037	0.000287353	0.462739017
Tbx3os1	1.1905644	0.46230143	0.000322523	0.462739017
Srrm4os	1.470594585	0.950843942	0.000356529	0.462739017
Mypopos	0.898645122	1.524939789	0.000367518	0.462739017
Col24a1	0.84736544	2.851738256	0.000423405	0.488680496
Tgfbr3l	1.089781581	0.363199617	0.000541599	0.577010865
Mtln	-0.874008965	3.215221639	0.000681045	0.590449782
Folr1	1.188230809	2.455922682	0.000716612	0.590449782
Miat	0.707463352	7.790962535	0.000729002	0.590449782
Vsig2	0.918075976	1.432482532	0.000740233	0.590449782
Eomes	1.823161486	0.976618419	0.000767372	0.590449782
Srrm2	0.539741334	8.895710985	0.000830591	0.605457207
Tmc4	0.954286792	0.641891923	0.000963155	0.666984683
Tnfrsf18	0.942236692	0.555733482	0.001431635	0.876282578
Muc3a	1.148390646	1.105269897	0.001444666	0.876282578
Lmx1a	1.042781348	1.288381819	0.001455199	0.876282578
Lbp	0.950255257	2.562046333	0.001521282	0.877906554
Ece2	0.780173386	2.539487965	0.001788026	0.990566543
Cfap65	1.25606352	1.747059679	0.002140091	1
Pabpn1	0.657011526	4.550383634	0.002404817	1
Nmb	0.993859842	0.489043012	0.002553104	1
Fam227a	0.78154999	2.732822003	0.002598785	1
Gabra6	1.468102313	2.988942919	0.002684093	1
Gpatch8	0.506016578	6.837253422	0.002694721	1
Srpk3	0.769891825	3.13231272	0.002696979	1
F5	1.139870124	2.517909668	0.002702629	1
Neat1	0.603893123	6.019541541	0.0027226	1
Cldn2	1.260109853	2.20697089	0.002876588	1
Vwa3a	0.893286335	1.35787874	0.00289762	1
Tnc	0.695069882	3.341705766	0.003038294	1
Nmur2	0.923673861	0.830128589	0.003046139	1
Muc6	1.022870576	1.021080514	0.003189202	1
Myo5c	0.881711193	0.913343489	0.003577435	1
Prkag2os2	1.071693981	0.058755213	0.003751178	1
Igsf9b	0.579744469	7.330597961	0.003801405	1
Tdrd12	0.922134435	0.057917001	0.003839977	1
Dnase1l2	1.061262248	0.870560737	0.003846757	1
Ttll4	0.601092299	4.919339794	0.003868233	1
Igfbpl1	1.224996374	-0.212290613	0.003890692	1
Serpinb8	0.885172994	0.559790827	0.004075397	1
Sec16b	0.922346136	0.020275286	0.004390075	1
Abcc5	0.454316256	7.496838723	0.005057364	1
Reln	0.48128762	6.35251102	0.005287189	1
Cemip	0.626457364	3.741272042	0.005392482	1
Fbn1	0.652501444	4.161934143	0.005466142	1
Slc4a5	0.879394357	2.98983707	0.005476143	1
Firre	0.473346042	6.264412528	0.005565896	1
Fn1	0.517143099	6.837813696	0.005688873	1
Cnpy1	2.81398441	1.912881065	0.005756174	1
Kmt2a	0.514664462	6.639354793	0.005869505	1
Clic6	1.005746382	3.326606081	0.006425005	1
Cabp4	0.82266527	0.12710523	0.006546744	1
Cks2	-0.850499598	0.170472481	0.006698682	1
Srrm4	0.536065234	4.890109172	0.006740987	1
Ccdc183	0.87108857	0.356350576	0.006841361	1
Kirrel	0.586596877	3.712109773	0.006854335	1
Sfi1	0.788286813	4.725032726	0.00687009	1
Prpf8	0.463023918	7.78200444	0.00697858	1
Spag16	1.038264738	0.356498681	0.007123328	1
Ccdc122	1.221536745	0.014873317	0.007147101	1
Lyl1	-1.407420779	0.373588684	0.007597762	1
Rtl9	0.708598472	1.719397218	0.007599783	1
Kcnj6	0.613414546	2.752054325	0.00766453	1
Wnt2b	0.662634615	2.143252612	0.00794589	1
Pcdha9	-0.960280498	1.0467349	0.007970955	1
Slc16a2	0.56156982	4.769399115	0.00814757	1
Melk	0.834734179	-0.126987578	0.008258163	1
Cbln3	1.198648184	3.282032784	0.008344645	1
Ankrd16	0.581675182	4.840711499	0.008365633	1
Stac3	0.868536126	0.937580498	0.00839272	1
Itga10	0.780062978	1.366475707	0.008407729	1
Snhg11	0.636713246	10.61478116	0.008514041	1
Lgals4	0.861120578	1.095185166	0.00902176	1
Slc36a2	0.719166712	0.886068093	0.009060068	1
Fras1	0.559494884	3.803076856	0.009295123	1
Serpina3g	0.895880315	-0.378956839	0.009301671	1
Hist1h2bc	-0.55925946	4.083011179	0.00934361	1
Slc39a2	0.764934172	0.410006722	0.009360785	1
Stag3	0.753615475	1.278923363	0.009438161	1
Slain1os	0.659550438	1.012584422	0.009488677	1
Itm2a	2.669969545	2.530242952	0.009737226	1
Atp10d	0.661304698	3.348436504	0.009787807	1
Dnhd1	0.701798707	2.396123467	0.010114056	1
Xkr7	0.794147868	1.263870551	0.010356039	1
Plekhg4	0.910280316	0.801807854	0.010459187	1
Dydc2	0.677347469	1.24162488	0.010588817	1
Tmem72	0.974098251	4.423355804	0.01066663	1
Med12	0.540403001	5.094878286	0.010669118	1
Otx2	1.140434939	2.285541387	0.010948966	1
Ghrl	0.774309552	0.388594325	0.011084175	1
Piwil2	0.672967417	1.02113014	0.011674856	1
C1qtnf4	-1.886432203	1.48105173	0.01178237	1
Fus	0.449477486	8.203435682	0.012171231	1
Glcci1	0.955104667	0.962584915	0.012846075	1
Ksr2	0.490844157	6.008281838	0.0129405	1
Pcsk1n	-1.706497587	4.51771141	0.013010811	1
Ankrd61	0.872559348	-0.014775244	0.013074485	1
Cfap74	0.666813178	2.178162797	0.013130746	1
Pnldc1	0.777820131	0.232257656	0.013285335	1
Morc2b	0.722280759	1.481961511	0.013293322	1
Kl	0.808082572	4.070302821	0.013463171	1
Rnf213	0.561261008	4.217449062	0.01346668	1
Hmga1	-0.953610442	4.395430836	0.013785201	1
Prox2os	0.867492485	-0.03119323	0.013996775	1
Snrnp200	0.420376375	6.800378755	0.014107393	1
Ap1m2	0.741438475	0.625539206	0.014283897	1
Serac1	0.54728808	4.10919603	0.014459423	1
Arhgef33	0.95712827	1.426493381	0.015057837	1
Aqp1	0.848587427	2.443098316	0.015140311	1
Ccdc84	0.594536956	3.325210857	0.015334085	1
Krt25	-0.800881556	0.032553117	0.015394924	1
Ndufc2	-0.498626422	5.906997672	0.015394995	1
Eva1b	-1.251344046	0.124618064	0.01559812	1
Spaca6	0.638517691	4.951057479	0.015799888	1
Myof	0.829684241	2.773514882	0.016079103	1
Stard9	0.441099434	5.532598214	0.016083852	1
Sidt1	0.50767675	4.023208009	0.016113485	1
Kit	0.458521267	5.74913672	0.016461472	1
Glra4	0.978403051	0.492487095	0.016507466	1
Phka2	0.493641434	4.383226611	0.016553243	1
Eml6	0.506428029	4.994966926	0.016555119	1
Cfap44	0.808501647	2.739325941	0.016639842	1
Adamts16	0.620591465	3.060322573	0.017270789	1
Rtl1	0.588060865	3.872578897	0.01773798	1
Tmem131l	0.532886114	3.330915728	0.018178321	1
Zmym3	0.411011982	6.495778943	0.018387771	1
Snhg17	0.538598336	3.4708708	0.01859767	1
Mlxip	0.493630593	4.897811654	0.018652104	1
Ryr3	0.479761232	5.219162003	0.018745178	1
Aox1	0.553233139	2.545838548	0.018771199	1
Adam1a	0.595469524	2.319246958	0.01925245	1
Xaf1	0.764433835	1.625774387	0.019261031	1
Trank1	0.399548409	7.015671357	0.019268227	1
Dnah6	0.67858824	2.134042979	0.019719003	1
Noxred1	0.681266595	0.28751598	0.01984155	1
Cacna1e	0.562447493	7.106822097	0.020340925	1
Usp48	0.39165731	6.98094074	0.020368962	1
Rpl36	-1.983440793	4.511469519	0.020556011	1
Polr2l	-1.323886257	3.246199378	0.020781615	1
Ccdc146	0.718086678	0.098239319	0.020802997	1
Polr2a	0.417019409	6.69101097	0.021184516	1
Ttr	0.842376141	9.034795353	0.021207637	1
Car12	0.916905782	3.525494406	0.021359874	1
Unc13b	0.503868404	4.705185269	0.021583942	1
Sulf1	0.612077754	4.092206479	0.021900153	1
Id2	-0.400967764	6.440052631	0.02230274	1
Mapk1ip1	0.456034932	4.645589282	0.022655865	1
Cyp11a1	0.887846823	0.781410022	0.022747293	1
Taz	0.44290013	5.152978129	0.023068884	1
Ndufb6	-0.62706927	5.216476538	0.023149364	1
Gdpd3	0.652629168	0.221676507	0.023195122	1
Zc2hc1c	0.570106021	1.511379898	0.023341777	1
Abca4	0.646358763	3.318848948	0.023467532	1
Inpp5b	0.427962552	5.205535051	0.023522537	1
Slc2a4rg-ps	0.64535468	2.146938008	0.023839065	1
Lncppara	0.785208093	0.867303023	0.023933947	1
Cfap46	0.492046449	3.390087245	0.024288168	1
Dnah12	0.655214831	0.511553062	0.024323303	1
Lca5l	0.656489483	1.55955643	0.024344064	1
S100a8	-1.077216839	1.040493528	0.024459404	1
Vkorc1	-0.788162728	0.532592216	0.024522533	1
Cox16	-1.542734976	1.387431187	0.024640723	1
Chd2	0.414784786	6.037583122	0.02512245	1
Ing4	0.79134401	-0.197099421	0.025146209	1
Ercc6	0.442812319	4.882275714	0.025349363	1
Chn1os3	0.712451303	0.001820485	0.025387637	1
Arhgef5	0.560525181	3.325882182	0.026093405	1
Gpr26	0.42446642	6.287747302	0.026419263	1
Ccdc15	0.587878537	1.09538394	0.026527038	1
Usp28	0.460062512	4.667383942	0.026580139	1
Nlrc5	0.864517062	-0.429057524	0.02675187	1
Kcnj13	1.024092324	1.200402638	0.026894689	1
Ccnb2	0.711048197	0.095660311	0.026916499	1
Per3	0.431803217	5.360363377	0.027152242	1
Lrrc71	0.69203687	0.198430608	0.027551048	1
Shisa7	0.43041055	5.008625555	0.028026126	1
Unc79	0.404036685	5.472557894	0.028079567	1
Rad54l	0.872368605	0.812293794	0.028320614	1
Bloc1s1	-1.122815943	2.193728146	0.0287542	1
Grin2b	0.526082489	6.423393478	0.029177445	1
Hist1h4i	-0.718350681	1.116395206	0.029239044	1
Cep89	0.495580251	2.986628115	0.029809778	1
Rabl2	0.437230032	4.329801781	0.030026474	1
Chchd2	-0.397124258	6.064365624	0.030823119	1
Ccdc17	0.675956097	0.836293967	0.030899604	1
Pla2g4e	0.577668149	5.086013158	0.031085196	1
Mpp4	0.758309778	-0.309704626	0.031217981	1
Ep300	0.370579704	6.076750833	0.031266621	1
Capn11	-0.966389167	0.108102833	0.031457313	1
Cramp1l	0.445189544	5.243910665	0.031505473	1
Rpl27a	-0.489285285	5.847408348	0.032118652	1
Cldn11	-0.364245386	10.23107682	0.032161469	1
Ap2b1	0.352226588	8.301446764	0.032168363	1
Ndufc1	-0.41467901	5.457222435	0.03224668	1
Col11a1	0.473433544	4.68698185	0.032286852	1
Dock9	0.345330673	7.302537701	0.032336272	1
Impg2	0.667378867	1.557025403	0.032403562	1
Adamts3	0.486974076	3.699070735	0.032481029	1
Scube2	0.680928982	0.760420373	0.032557553	1
Spx	0.741856015	-0.049955855	0.032573273	1
Hpse	0.66018223	2.165771763	0.032616701	1
Copa	0.352500471	7.877510632	0.032646611	1
Rpl3l	-0.836765667	-0.384247631	0.032815727	1
Prr32	0.914744225	0.89577601	0.032922462	1
Mfrp	0.854752059	1.817750393	0.032936045	1
Rab11fip1	0.519979982	2.244875629	0.033078118	1
Sf3b3	0.374067626	6.271341773	0.03342845	1
Ddb1	0.367589121	8.372563062	0.033505349	1
Cdhr3	0.62005913	0.40280781	0.03367628	1
Alkbh3os1	0.820452192	-0.071131181	0.033714128	1
Serf2	-0.779763481	4.731855927	0.033929275	1
Irf9	0.477756821	3.691934629	0.033951132	1
Ubr2	0.355271939	6.450279483	0.033951408	1
Cacna1c	0.420081178	5.821708821	0.034157874	1
Iqgap1	0.436409553	5.265560611	0.034214726	1
Ccdc162	0.617201422	1.513445664	0.03422601	1
Ntrk3	0.414134416	7.332007398	0.034313037	1
Igf2r	0.42229511	5.450132572	0.034523152	1
Ddx17	0.415511107	9.214798008	0.034655673	1
Ubap1l	0.456721967	4.091258521	0.034694976	1
Flt3	0.433634625	4.56404266	0.034970124	1
Il15ra	0.544858016	2.600192789	0.035003422	1
Slc6a2	0.650823931	2.471316818	0.03506423	1
Kdm5b	0.3692431	6.283539755	0.035117404	1
Naa40	0.440732101	4.886394111	0.035401059	1
Spef2	0.650996933	1.833768698	0.035434958	1
Ddx11	0.550962451	1.313474101	0.035692471	1
Nova2	0.43872455	5.415786329	0.035800764	1
Dnase1l1	0.545129533	1.184676759	0.03607095	1
Akap8	0.362406229	6.50611832	0.036168288	1
K230010J24Rik	0.759052191	-0.123106149	0.03630795	1
St8sia2	0.496626119	3.209311619	0.036369243	1
Srrm1	0.360833176	6.93102472	0.036453385	1
Frem3	0.603528598	1.919487641	0.03646459	1
Draxin	0.864247048	0.598471552	0.036475237	1
Zfhx2	0.508352442	5.176968979	0.036513408	1
Ddb2	0.510858236	2.766615755	0.036782844	1
Pla2g4b	0.819852951	-0.055611893	0.036805606	1
Baz2a	0.398958956	6.053076704	0.03701221	1
Atp6v0c	-1.360423689	5.308454014	0.037152348	1
Focad	0.387356401	5.438151464	0.037314753	1
Pan2	0.460644113	4.84574772	0.037369197	1
Frmpd2	0.63107932	0.782488611	0.037468809	1
Col4a3	0.546161172	1.771439079	0.037586132	1
Odf2	0.440427371	5.613104601	0.03778772	1
Dnah9	0.542123378	1.977861069	0.038069163	1
Myo5b	0.519662525	3.949505845	0.038073312	1
Ccdc170	0.706203118	-0.490948802	0.03812287	1
Setdb1	0.397401963	6.015204969	0.038659559	1
Ccdc93	0.379852959	5.454087143	0.038819358	1
Dhx33	0.432047861	4.865689715	0.038848445	1
Caps2	0.698845888	0.179106822	0.038876945	1
Dnah14	0.572715767	0.955960144	0.039521963	1
Mamdc2	0.579445819	1.881488749	0.039703555	1
Il16	0.752754187	1.069950385	0.039705535	1
Wdr66	0.606641495	0.740859823	0.039971986	1
L3mbtl4	0.623643204	1.561908078	0.040116539	1
Iqgap2	0.569419237	2.445795864	0.04025163	1
S100a3	0.687492787	0.243040398	0.040901208	1
Cntrl	0.431290544	4.454084242	0.041007772	1
Rps13	-0.466065177	6.105650294	0.041086416	1
Gramd2	0.518098364	2.505819663	0.041343621	1
Wdr72	0.871350449	-0.07653943	0.041351912	1
H1fx	-1.407730805	0.853935423	0.041888047	1
Dynlt1c	0.821240108	-0.356537715	0.042426768	1
Slc4a8	0.340693185	7.292679777	0.042602272	1
Gal	-0.699250893	2.342240829	0.042776596	1
Efna2	-0.680421425	2.656114978	0.043148201	1
Tnrc6b	0.387214812	6.975272633	0.043254315	1
Acyp2	-0.391770657	5.324800068	0.043496528	1
Kat6b	0.375777204	5.329884459	0.043526443	1
Ccnl2	0.351004301	6.72481212	0.043527466	1
Zfp57	0.517415309	3.576058747	0.043906698	1
Elob	-1.318940721	5.444862606	0.043929945	1
Crb2	0.547293294	2.084809297	0.043986094	1
Dusp11	0.493413014	7.216593288	0.044107488	1
Phf2os1	0.683260975	0.0671066	0.044266987	1
Tarbp1	0.47536632	3.333336076	0.044296845	1
Rnf26	0.735778819	0.71280038	0.044349171	1
Nxf1	0.344228669	6.194000287	0.044397928	1
Zbtb46	0.441024334	3.221415224	0.044418579	1
Fnbp4	0.45186507	5.664531199	0.044667887	1
Naip5	0.59991906	0.604611869	0.04473932	1
Dnajb13	0.815454475	-0.01018358	0.044767956	1
Rbm5	0.418005398	7.297480603	0.044920021	1
Malat1	0.382113156	9.985192993	0.045252444	1
Pcdhga4	0.516892726	1.838756255	0.045287556	1
H2afz	-0.435664747	5.317566295	0.045313769	1
Nrp1	0.389401836	5.124605647	0.045343137	1
Atp8b5	0.763761887	0.249627907	0.045903184	1
Ggcx	0.432482712	3.843785543	0.045959168	1
B3galnt2	0.42630717	4.06430436	0.046234946	1
Hmcn1	0.435434749	4.000567165	0.046306546	1
Pax6	0.46435326	3.627298235	0.046441011	1
Pcdhga9	0.564113415	2.205754644	0.046512659	1
Plekha5	0.365694958	5.565507593	0.046568196	1
Acot12	0.805084327	-0.001487648	0.046731749	1
Ccdc62	0.65055063	1.640370824	0.046807597	1
Cdk2	0.453974821	2.919628919	0.04694799	1
Tpt1	-0.324755381	8.596575721	0.047152837	1
Rbm33	0.39431841	6.496946183	0.047159091	1
Abhd11os	-1.216856008	1.429022323	0.047240102	1
Selenoh	-0.594569158	2.688630408	0.047427505	1
Setd5	0.358301307	7.399121532	0.047819129	1
Adcy1	0.371061168	7.605640972	0.047859792	1
Cbr3	-0.641795094	1.5717106	0.047881133	1
Adgrf5	0.370741747	6.030457405	0.047899863	1
Pisd-ps2	0.724792146	4.282968325	0.048278186	1
Wipf3	0.435419589	3.454898567	0.048421071	1
Ccdc40	0.578634261	0.659704999	0.048445916	1
Atg16l2	0.451031542	3.617529954	0.048451139	1
Ncoa6	0.364333906	5.709665915	0.048625254	1
Igf2bp3	0.478124979	2.438209341	0.049009277	1
Bard1	0.481208111	2.009968357	0.049078906	1
Npr1	0.528967362	2.009276134	0.049162087	1
Zfp811	0.5795617	3.541266624	0.049247707	1
Ryr2	0.381105007	7.202060041	0.049387996	1
Usp22	0.321101451	8.055375388	0.049434558	1
Cfap70	0.683691437	0.067523322	0.049462627	1
Nrg4	0.571613345	0.805361745	0.049567246	1
Mapkbp1	0.460529694	5.55682258	0.04960593	1
Sfxn2	0.499589957	2.524531984	0.05007259	1
Spdl1	0.65412059	0.381579783	0.050111843	1
Lrp8	0.356072717	6.303025038	0.050329539	1
Runx2	0.603962221	1.227220768	0.050382008	1
Ndst2	0.489382788	3.902267063	0.050947507	1
Uqcrq	-1.013293412	5.796314696	0.050992894	1
Rps21	-1.035350025	5.840616077	0.051083973	1
Rplp2	-1.11365506	5.569201166	0.051322397	1
Tnrc6a	0.357318769	7.141894273	0.051736688	1
Trim39	0.389485634	5.313437848	0.052073759	1
Lamc2	0.551805801	1.785613218	0.052183292	1
BX649560.1	0.44393975	3.476563689	0.052337937	1
Usp18	0.825507119	0.51280403	0.052726818	1
Atp6ap1l	0.63197873	-0.033082453	0.052743281	1
Pole	0.591178551	1.769568012	0.052845442	1
Plxna4	0.335640157	6.863393015	0.052928049	1
Sned1	0.436407231	4.426813179	0.053445661	1
Masp2	0.671895731	0.47068622	0.053449457	1
Polr1b	0.482196363	3.883276803	0.05359621	1
Mdc1	0.409023894	4.517116283	0.053743796	1
Hydin	0.501756616	1.165231304	0.053882724	1
Ago4	0.494963241	3.823799092	0.053895595	1
Ybx2	0.709312216	0.134464615	0.053908218	1
Mcm6	0.955100429	2.92857895	0.053968476	1
Cfap43	0.543896598	2.707522249	0.05411487	1
Hoxc6	-0.539763477	0.488619373	0.054732572	1
Nup35	1.211761918	1.484650771	0.054778443	1
Cdiptos	0.772546092	0.201305708	0.054834103	1
Actn1	0.397269043	4.75145075	0.055137671	1
Pfkfb2	0.444076201	5.282900283	0.055198844	1
Parp14	0.703473119	2.256444317	0.055282872	1
Srsf5	0.377518235	7.94990664	0.055571648	1
Abcc3	0.766765009	0.464593771	0.055624747	1
Wfikkn2	0.66695093	1.436889968	0.056053022	1
Huwe1	0.322358578	8.657904718	0.056328184	1
Stk38	0.387200028	6.122562447	0.056439523	1
Dmac1	-0.441300788	4.031252942	0.056708965	1
Zfp750	0.688409678	-0.028033686	0.056747549	1
Pla2g4c	0.78446212	-0.178728258	0.056780208	1
Ikzf4	0.519748993	2.8159967	0.056896964	1
Pigyl	-1.041393738	2.986369854	0.057157671	1
H2-M5	0.557754015	0.787540767	0.05750321	1
Pde4d	0.357556538	5.982435932	0.057772791	1
Sec24b	0.329240984	6.028485808	0.057814509	1
Ccdc150	0.858400291	-0.45609468	0.05820603	1
Srgap1	0.356871669	5.586835749	0.058334034	1
Enoph1	-0.468842202	5.157975108	0.058344708	1
Clcn1	0.601076159	1.189477234	0.058401155	1
Amy1	0.568130974	4.723047489	0.058426043	1
Slc7a6	0.38422323	5.34259497	0.058630631	1
Phyhd1	0.528515954	1.307371671	0.058715861	1
Chtf18	-0.968588589	0.076138803	0.058775843	1
Dctd	0.481396684	1.145143217	0.058966839	1
Drc1	0.577519005	1.544109383	0.059163689	1
Flna	0.488680522	6.274373558	0.059193099	1
Morc2a	0.352773325	5.742724014	0.059218816	1
Dnah17	0.66391768	0.269685446	0.059234619	1
Rps29	-1.263918518	6.336406316	0.059246062	1
Frem2	0.5144516	2.052826823	0.059586597	1
Leng8	0.508184617	6.861098179	0.059674202	1
Slc7a1	0.327386375	6.627921313	0.059880868	1
Rs1	-0.697783499	-0.58457532	0.059885081	1
Fbll1	-1.433767874	2.941763691	0.059906128	1
Gga2	0.396512321	4.703632092	0.059906834	1
Csmd1	0.378194736	4.678000045	0.05994661	1
Slc25a27	0.378632573	5.699635084	0.060417948	1
Csf3r	0.639376988	1.873388043	0.060590734	1
Socs7	0.335418861	6.07825503	0.060738488	1
Nktr	0.393528919	7.051799666	0.061073793	1
Kat6a	0.32370367	6.367861299	0.061196633	1
Rps28	-1.152014001	5.08468749	0.062155288	1
Pogz	0.336238035	5.70431541	0.06300702	1
Sntg2	0.682366737	0.418350928	0.063124823	1
Slc22a8	0.387716763	5.403389042	0.064030994	1
Cdkn1c	-0.453073932	4.010329983	0.064151849	1
Mrpl51	-0.415415741	5.311789777	0.064336075	1
Ndufaf2	-0.386778738	4.337953498	0.06450515	1
Cacna1d	0.378205386	4.901868398	0.064633342	1
Med29	-0.948974788	1.801346308	0.064726834	1
Commd1	-0.537057102	3.001271359	0.06503685	1
Ubap2l	0.321305697	6.69078609	0.065080974	1
Heatr1	0.381258119	4.536078558	0.065228839	1
Klhl3	0.399451147	4.060656856	0.065412029	1
Rsph10b	0.46808078	2.220866869	0.065765738	1
Sorl1	0.288807849	8.343803042	0.065766531	1
Gramd1b	0.300472655	7.600740768	0.065783693	1
Tdrd5	0.541620475	1.869759264	0.065905422	1
Mms22l	0.514261633	1.70300373	0.065907696	1
Cplane1	0.347357584	5.800043943	0.06613813	1
Dpm1	0.454092096	3.990340473	0.066143798	1
Rfc5	0.444463172	2.989996247	0.066703546	1
Eml5	0.472673398	6.045839604	0.066937158	1
Adcyap1r1	0.296248012	8.496762996	0.067120585	1
Trp53bp1	0.31166915	7.058310316	0.067243146	1
Vps13d	0.310946701	7.264749647	0.067322631	1
Cyp3a13	0.740149157	2.177175697	0.067340191	1
Tpgs1	-1.262706716	2.450570922	0.067409029	1
Chd8	0.316354919	6.543513407	0.067665183	1
Mphosph9	0.427294044	4.83028822	0.067759474	1
Myl4	-0.970107014	0.341559309	0.06785868	1
Xpo5	0.333737301	6.020731911	0.067984955	1
Itpr2	0.367703684	6.167096827	0.068125608	1
Dusp23	-0.506972185	1.118402675	0.068344193	1
Sorbs1	0.327812953	6.154895524	0.068477963	1
Bend4	0.400932597	4.311212389	0.068578997	1
Sf3b5	-1.088803888	2.434708308	0.068722956	1
Ly75	0.447037619	3.678585481	0.068899329	1
Syne3	-0.491364035	2.42499176	0.069445098	1
Dcxr	-0.882499823	1.93912622	0.069478928	1
Pi4ka	0.317728447	7.805655541	0.06958327	1
Clgn	0.717881622	5.895698095	0.069766706	1
Tmod4	0.715092692	-0.142919527	0.06989555	1
Mamld1	0.360397163	4.575692743	0.069899869	1
Srgap2	0.307483451	6.802686863	0.07004401	1
Ccdc85b	-0.711974063	3.201359572	0.07006316	1
Trpv3	0.517363608	1.341444441	0.070119096	1
Rplp1	-1.348744589	6.152696465	0.070155423	1
Ankfn1	0.438023189	2.429803571	0.070281702	1
Mrtfb	0.335266466	5.943491594	0.070297173	1
Top3b	0.408317288	5.002093943	0.070440783	1
Pmfbp1	0.51021881	1.389879069	0.070659343	1
Fat4	0.364795564	4.565030117	0.070711196	1
Fam216b	0.704006565	0.814463801	0.07078297	1
Nav1	0.308452079	7.278396287	0.070964698	1
Helq	0.395624845	3.711420453	0.070971824	1
Rmc1	0.341436975	5.167748528	0.071194904	1
Cabcoco1	0.557557467	0.634601944	0.071353465	1
Kcnk10	0.400925558	4.432293758	0.071383886	1
Thbs1	0.550722561	2.264910089	0.071548769	1
Reps1	0.333913076	5.565603979	0.071554652	1
Ppp1r36	0.643770377	0.083646101	0.071670709	1
Erc1	0.338767787	5.581158931	0.071849765	1
Tubgcp4	0.377713206	4.367380468	0.072269593	1
Spink10	0.58745012	3.333622368	0.072384671	1
Adamts1	0.413478557	4.33369633	0.072572669	1
Ubp1	0.313681566	5.999887986	0.072572754	1
Pcm1	-0.565692086	7.026840223	0.072593674	1
Grin1os	0.775415937	1.607799238	0.072600158	1
Ctf1	0.629960907	0.101020034	0.072677946	1
Cfap57	0.670525644	0.030806285	0.072680182	1
Tmem63c	0.456669354	4.448511683	0.072847009	1
Lrrc4b	-0.937228913	5.45977688	0.072865485	1
Dnah11	0.489923865	1.893867881	0.072917616	1
Nphp3	0.386327715	3.979977939	0.073095831	1
Pifo	0.70975166	-0.368776374	0.073303648	1
Arhgap28	0.44931937	1.554496613	0.073343336	1
Tanc2	0.307262941	7.205751721	0.073441473	1
Scrn2	-1.39317173	1.199638133	0.073449207	1
Zfp169	0.395092927	4.303573658	0.073479155	1
C2cd5	0.339339686	5.771761363	0.073563224	1
Cacna1b	0.328004752	6.287435341	0.07365406	1
Arnt	0.380120699	5.454197995	0.073686522	1
Mdn1	0.338017784	6.001209732	0.073692331	1
Dock3	0.304486909	7.299893083	0.073732894	1
Slc25a21	0.562411178	0.333113859	0.074149101	1
Crlf2	-0.846299078	1.42844486	0.074229518	1
Pisd-ps1	0.757660755	6.00713739	0.074353482	1
Tlr5	0.518761881	0.532501309	0.074578714	1
Abhd17a	-1.228790961	5.205306279	0.074607947	1
Chrm3	0.367819104	4.541749158	0.075707806	1
Stbd1	0.472757055	0.783990035	0.075925503	1
Kcnq2	0.309081305	8.024871569	0.07622223	1
Snapc1	0.437423929	5.011379148	0.076510591	1
Kif27	0.823336281	0.647467436	0.076618243	1
Glb1l2	0.668607547	0.593494155	0.076990141	1
Fau	-1.053962982	5.760054661	0.077042259	1
Ints10	0.331936991	5.751012111	0.077327481	1
Slc7a7	0.474645127	0.641741359	0.077386946	1
Appl2	0.308192908	6.324123138	0.077409491	1
Paxbp1	0.439296441	5.567482657	0.077753764	1
Fam227b	0.543943446	3.112711814	0.077785737	1
Abhd8	-1.131507946	5.791114877	0.07780172	1
Kmt2c	0.344672668	6.641865563	0.077903196	1
Hjurp	0.365847686	4.364447495	0.078009528	1
Mtfr2	0.524326847	0.41392946	0.078263266	1
Hdlbp	0.27899874	8.213949356	0.078406796	1
Uqcr11	-1.337722534	5.513167573	0.07882695	1
H2-Ab1	-0.876285741	-0.019241691	0.079018016	1
Plcb2	0.527753643	0.952146071	0.079034763	1
Slc2a3	0.294106738	7.321696951	0.079307699	1
Mfap2	-0.877990724	0.960833256	0.079535257	1
Dhrs13os	0.683807788	0.166385298	0.079608825	1
Gng11	-0.368246452	5.147146198	0.07979659	1
Mybpc1	0.898510986	1.596497373	0.079983326	1
Npff	0.653879984	-0.226881741	0.08001615	1
Lrrc10b	-0.646607765	-0.499677061	0.080053168	1
Ptprj	0.329796159	5.940067265	0.08010017	1
Olig1	-0.67128869	7.533385872	0.08016539	1
Mamdc4	0.716487506	0.681362866	0.080287505	1
Frmd8	-0.665213351	5.556212008	0.080500574	1
Zfp592	0.4112732	5.067434327	0.080657339	1
Rps20	-0.377217948	6.173526493	0.080679726	1
Nfx1	0.295290125	6.775800705	0.08073516	1
Rpain	0.408601831	3.372118457	0.080740423	1
Chpf	-1.155269742	4.218887574	0.080927271	1
Asxl1	0.33673437	5.85063539	0.080958544	1
Cnot10	0.321455124	5.790651385	0.080987432	1
Rtel1	0.443748514	4.370385715	0.081139684	1
Fam228a	0.531038457	0.89195891	0.081277485	1
Mpc1	-0.409291105	5.760847336	0.081475396	1
Wdr19	0.350481013	4.888510459	0.081489302	1
Slc6a12	0.589896024	1.541502736	0.08199429	1
Bicral	0.32115924	5.562041324	0.082054054	1
Ctns	0.35880485	4.199424771	0.082894854	1
Zfp446	0.376433646	3.512572589	0.082929904	1
Ifnlr1	0.526953923	0.03441189	0.082931833	1
Igf1r	0.306828063	6.088674624	0.082935863	1
Ago2	0.292021756	7.148557543	0.08311901	1
Nat1	-0.521575705	1.244173608	0.083433916	1
Usp13	0.321901295	5.553097459	0.083461369	1
Sbsn	0.842002666	1.369948506	0.083507598	1
Ppp1r17	0.944498232	1.609546238	0.083605426	1
Cfap61	0.552941583	1.491561522	0.083771085	1
Has3	0.41327433	3.350792605	0.083771302	1
Nr4a3	0.58396077	2.905774489	0.083902154	1
Mid1	0.570260727	1.561257697	0.083978296	1
Slc16a6	0.396232107	3.963239476	0.08408362	1
Irx5	-0.502736099	1.476661258	0.084195097	1
Aoc2	0.773696568	1.158421138	0.084195607	1
Fbxl15	-0.955184575	1.206586461	0.084303191	1
Ndufa2	-1.007135486	5.000847401	0.084344279	1
Lama3	0.388927113	2.803131498	0.084451244	1
Plbd1	0.632940567	-0.218730549	0.08445859	1
Lrrfip1	0.325993969	5.314037503	0.084490628	1
Kdm2a	0.283363455	6.702399413	0.084526801	1
Usp49	0.425530845	3.959134645	0.084615589	1
Drc7	0.654124733	0.706686618	0.084742206	1
Rps16	-0.554519711	5.710010235	0.084869162	1
Tcea2	0.394167571	4.757372002	0.084918263	1
Atg2b	0.305862482	6.198204206	0.085033796	1
Lrch3	0.3676838	4.470070475	0.085379978	1
Dnah3	0.565163606	0.36177936	0.085451908	1
Naaa	0.437768756	3.333758807	0.085471062	1
Klf2	-0.509375507	2.087689145	0.085508218	1
Smg7	0.295218984	6.767047113	0.085854825	1
Ovgp1	0.568829662	1.568510727	0.085862941	1
Slc23a2	0.295933735	7.414696424	0.085933604	1
Lrfn4	-1.094324243	3.269487874	0.086004222	1
Prrc2c	0.335433451	7.814993602	0.086099159	1
Wdr60	0.400754728	4.515600611	0.086230612	1
Tnk2os	0.588689776	0.223810893	0.086408518	1
Oaz3	0.631177724	-0.441690179	0.086574382	1
Pde10a	0.34508087	5.821066708	0.086712401	1
Atp2b4	0.320167039	6.831786114	0.086828312	1
Dsg2	0.577176257	0.816153254	0.086958213	1
Usp11	0.299202528	7.006092064	0.087114509	1
Hs6st3	0.464898814	2.575453119	0.087148368	1
Cbl	0.330220316	6.685411241	0.087226165	1
Znhit2	-1.519215311	2.200475596	0.087250175	1
Zfp61	0.445518405	3.789184912	0.087334075	1
Zfp575	-0.608164411	0.334377417	0.08736928	1
Junb	-1.146147659	1.12941544	0.087411016	1
Muc1	0.661531236	0.949854393	0.088303181	1
Alox8	0.531856858	2.629772691	0.08855512	1
Myo19	0.507193745	3.319049693	0.088646664	1
Gcg	-0.607565027	0.034241296	0.088656617	1
Cpsf7	0.3395089	6.271317753	0.088717571	1
Agbl2	0.518349663	0.266648301	0.088751924	1
Zfp384	0.332077903	4.783528936	0.088900789	1
Pantr2	0.540073286	1.782314525	0.088907751	1
Cdan1	0.343700114	4.449227993	0.089571358	1
Nlrc3	0.420077816	1.817053072	0.089618877	1
Snhg8	-1.001014654	2.217613073	0.089681119	1
Chd6	0.287009561	7.218808345	0.090022362	1
Nrgn	-0.74018218	2.872793859	0.090090536	1
St6galnac2	0.495374136	1.887530493	0.090383268	1
Nyx	0.558617585	0.468625313	0.090539518	1
Ankrd10	0.304358557	5.942513632	0.090576794	1
Arpc1b	-0.786973195	5.765521056	0.090681898	1
Ubald2	-1.022095177	1.166431469	0.090755241	1
Zzef1	0.32077382	6.261184368	0.090965341	1
Dynll1	-0.291536773	7.296634732	0.091076133	1
Zfp7	0.430390982	2.906329967	0.091112047	1
Zmiz1os1	0.572558513	0.208381694	0.091342294	1
Bola2	-0.759275802	3.927524081	0.09154087	1
Mif	-1.161386095	4.781559209	0.091987951	1
Pask	0.41758966	2.240432144	0.092052323	1
Ern1	0.363226277	3.908416231	0.092131583	1
Tmub1	-0.971749976	3.044032969	0.092442857	1
Arid5b	0.356468538	5.274324322	0.0925767	1
Mt1	-1.11227168	6.588755818	0.092802578	1
Cttnbp2	0.335860195	5.510650427	0.09304418	1
Ccdc14	0.491455925	1.966052708	0.093245292	1
Krt9	0.493518238	1.521190669	0.093265992	1
Htt	0.299654708	7.258612628	0.093625324	1
Rpl10a	-0.718467983	5.28353984	0.093759978	1
Nvl	0.341910067	5.865553005	0.094022163	1
Kat8	0.345821029	4.121321222	0.0941057	1
Cox4i2	-0.784058558	0.237604327	0.094127015	1
Grcc10	-0.888330335	2.260201064	0.094228183	1
Kcne2	0.699093441	2.010261125	0.094275206	1
Cdon	0.396012189	4.197043886	0.094358066	1
Slc7a8	0.405010727	4.580104362	0.09447352	1
Spag6	0.446292728	1.776781151	0.094576822	1
Slc15a2	0.375790426	5.328195103	0.09458364	1
Msantd2	0.439401609	4.338734225	0.094632558	1
Cystm1	-0.625504601	4.554381316	0.094660971	1
Efr3b	0.304709158	8.259517012	0.094712028	1
Gsap	0.412891658	3.247402194	0.094732621	1
Slc37a2	0.600947495	2.134112577	0.094910267	1
Slc16a14	0.405512172	2.780994482	0.095268822	1
Schip1	-1.230592569	2.188375346	0.095347323	1
Rmst	0.452667196	2.300854075	0.095455819	1
Nsd1	0.314068114	7.852318042	0.095584157	1
Plaur	-0.615970575	0.100595217	0.095965246	1
Gsta3	0.697689077	0.390074675	0.096029849	1
Amn	-0.856649539	0.758013314	0.096273514	1
Adap2	0.389193708	2.200025397	0.096301239	1
Tert	0.534572999	0.118971814	0.096511396	1
Fndc8	0.74390614	0.586971562	0.096624773	1
Smg8	0.349408391	4.089316092	0.096684645	1
Casc1	0.465405703	1.210024007	0.096708089	1
Slc26a8	0.482038826	1.716988918	0.096721863	1
Pomt2	0.322632482	5.28802699	0.096820677	1
Txnip	0.347219002	4.318670466	0.096990064	1
Xndc1	0.400581273	2.393346934	0.097021494	1
Fosl2	0.354340648	4.229701234	0.097262594	1
Alox5ap	-0.664250766	0.310534534	0.097402565	1
Las1l	0.299954146	5.887706286	0.097706678	1
Romo1	-0.896423404	2.936838191	0.098365917	1
Armc5	-0.969187791	2.373802063	0.098384741	1
Celsr1	0.608912422	0.578798508	0.098507784	1
Adamts6	0.403254203	3.6683081	0.098631884	1
L1cam	0.389808181	7.150126896	0.098748028	1
Tgfb1	-0.603407794	1.789311716	0.098859407	1
Avpi1	-0.742459258	2.542244148	0.098909487	1
Faxc	0.352002729	6.232731188	0.099080312	1
Dusp2	-0.566883283	0.788828928	0.09927667	1
Usf3	0.363073607	5.803273135	0.099382015	1
Pop1	0.425673006	2.33072836	0.099635984	1
Herc1	0.292828718	7.73377604	0.099636443	1
Zic4	0.436702614	3.850244137	0.09979422	1
Bcl2l12	-0.713385524	-0.000236021	0.100168022	1
Prkcd	0.358288443	4.827860991	0.100287326	1
Smim4	-0.531555851	2.160212427	0.100522808	1
Cep135	0.410702483	3.968437609	0.100592815	1
Mocos	0.564576994	-0.333220066	0.101108578	1
Rps7	-0.619279405	6.329926892	0.10127552	1
Ppp4r1l-ps	0.33073299	4.691967344	0.101532118	1
Nin	0.326975675	4.883778227	0.101759227	1
Dip2b	0.283698899	7.201854183	0.101800004	1
Uqcr10	-1.01617004	5.783432526	0.101992728	1
Ppox	0.507454156	3.761316178	0.102098959	1
Nhsl2	0.386350422	5.72747755	0.102134171	1
Rps12	-0.617810602	6.443977812	0.102135706	1
Map3k1	0.384101433	4.424150331	0.102137142	1
Tmem223	-0.710841125	3.865413074	0.102181097	1
Rpp25l	-0.931279659	2.438147694	0.102384954	1
Eva1a	-0.37382847	3.501176485	0.102672295	1
Sem1	-0.32419273	5.546871982	0.102740237	1
Chrna2	0.412151292	1.690712833	0.102763196	1
Mrpl20	-0.339234366	5.62715465	0.102815952	1
Nsmaf	0.330762332	5.818734208	0.102883198	1
Lig3	0.31427321	4.868968811	0.10291466	1
Mpst	-0.84164397	4.05201049	0.103083536	1
Cep192	0.410362551	4.031525852	0.103136194	1
Atp6v0c-ps2	-1.164724461	5.480361966	0.103151294	1
Slc38a11	0.520056125	0.636175438	0.10316291	1
Dhtkd1	0.397646282	3.119411285	0.103252379	1
Prpf3	0.340094949	4.21213793	0.103262711	1
Hdac3	0.27935068	6.690316214	0.10366026	1
Zfyve26	0.402992627	5.021401309	0.103757881	1
Rnf169	0.329244393	4.473651478	0.103943475	1
Ndufb7	-1.216722616	4.861973798	0.104142979	1
Stau1	0.273432524	6.389362306	0.10416382	1
Fgd6	0.348204897	4.124803996	0.104510774	1
Vps13c	0.318385815	6.891894815	0.104641811	1
Ammecr1l	0.333116828	4.935758756	0.104723997	1
Clmn	0.293026614	6.399916864	0.10480596	1
Manba	0.368863324	3.754362982	0.104944257	1
Col5a1	0.517403562	3.144241535	0.105394239	1
Tub	0.291806458	6.948537952	0.105427639	1
Sec14l5	0.412694363	6.13954767	0.105866259	1
Gpr63	0.506501652	1.842929423	0.105895143	1
Mccc1	0.31376815	4.910550885	0.105916388	1
Psmb10	-1.043477988	3.731571157	0.105918144	1
Glrx5	-0.371693959	4.929478612	0.105981898	1
Col4a4	0.452442034	2.44868768	0.106271896	1
Ino80	0.339984772	4.793165164	0.106462152	1
Gmnc	0.66061959	1.851823466	0.106600304	1
Tbxas1	0.524936115	1.076445513	0.106784634	1
Snrnp25	-0.745646098	2.899515344	0.106810856	1
Ttf1	0.344001396	3.833657124	0.106831378	1
Cd300a	0.479577016	0.388746954	0.106852391	1
Cactin	-1.033650162	3.211330158	0.106997822	1
Col8a2	0.599619428	2.553502163	0.107024367	1
Abcc12	0.46542971	1.022566436	0.107048701	1
Col8a1	0.530068635	3.655341003	0.107185098	1
Gnl2	0.3103803	5.627506048	0.107255802	1
Cep162	0.389373579	4.168494605	0.107448701	1
Neurod1	0.721677601	2.722062615	0.10763762	1
Flywch2	-0.928072953	3.178216935	0.107658676	1
Atp2b3	0.33001602	7.047006082	0.10769337	1
Polr3a	0.348049174	5.034764776	0.108027017	1
Slc24a4	0.410582581	2.624202307	0.108315271	1
Kcnj5	0.554789534	1.069043864	0.10833888	1
Chst2	-0.264068917	7.367827141	0.108421412	1
Epb41l5	0.36959768	3.817429812	0.108465466	1
Zfp568	0.356301817	3.29807635	0.108471188	1
Fndc1	0.41246462	2.692389497	0.108512395	1
Rrp1b	0.404565745	3.93687434	0.108575242	1
Pnma3	0.310374345	5.115772759	0.108805249	1
Adamts18	0.705051473	1.499212438	0.109073591	1
Pttg1	0.493552494	1.309562061	0.109145613	1
Rgs8	0.266982774	6.776864471	0.109409622	1
Gstm6	0.552713505	-0.281198185	0.109457454	1
Pold3	0.337842859	4.096245079	0.109490842	1
Pou2f1	0.393134458	4.645578692	0.10949194	1
Itpr1	0.368652465	5.963540244	0.109543644	1
Kmt2e	0.323394433	6.570747391	0.109551845	1
Ago1	0.256511302	7.119746201	0.109597671	1
Ano2	0.401924503	2.961234018	0.110082013	1
Sap130	0.321240086	5.202993009	0.110207861	1
Smtnl2	-0.44614194	2.644074477	0.110457769	1
Baz1a	0.430818986	2.32263022	0.110475309	1
Npc1	0.265102192	6.752517759	0.110643072	1
Col14a1	0.549491315	1.845650624	0.110675131	1
Selenom	-0.865162888	5.322253393	0.110727064	1
Tagap	0.553234569	-0.215430063	0.111195788	1
Sst	-0.554163532	5.059761806	0.111277992	1
Dclk2	0.312042511	6.313425872	0.111718777	1
Zbtb43	0.304936507	5.09264798	0.111941836	1
Adamts19	0.529839334	0.377506507	0.112095896	1
Mest	0.374931297	4.289442506	0.112149926	1
Tmem212	0.626132533	-0.247676814	0.112321539	1
Srpk1	0.281476558	6.167974503	0.112376749	1
Ndufb4	-0.387587877	1.929801748	0.11244909	1
Cabyr	0.40232567	3.236919518	0.112459103	1
Mex3a	0.412013694	2.280432808	0.112488313	1
Ist1	0.275276446	6.745602723	0.112693329	1
Rex1bd	-0.907600318	3.018206651	0.112777112	1
Hnrnpl	0.266909254	7.420510454	0.113284592	1
Khdc4	0.322198547	6.080921569	0.113468388	1
Cdc14b	0.417094593	4.380910823	0.113490079	1
Marcksl1	-0.353565576	7.568260434	0.113496209	1
Bcas1os2	0.461768431	1.89820967	0.113557679	1
Sox3	-0.647810482	0.524027434	0.113582026	1
Thsd7b	0.377357112	3.524716188	0.113835554	1
Aldh1a3	0.640393595	0.39089118	0.113908822	1
Atf3	0.575429108	0.245494315	0.11395573	1
Rtn4r	-1.15228817	1.811210667	0.114047819	1
Ndufa7	-0.80728426	5.059049091	0.114075923	1
Gcsh	-0.473163116	6.096191111	0.114246136	1
Fryl	0.274179797	6.348522668	0.114423896	1
Acot1	-0.365246159	2.893697445	0.114525614	1
Cgas	0.522325432	0.871796035	0.115185876	1
Mrps11	-0.791508408	3.192767964	0.115213982	1
Ldoc1	0.443244458	1.223916183	0.115238789	1
Fry	0.277215358	6.975112485	0.115247189	1
Hexim1	-0.359054085	5.353761778	0.115284411	1
Srgap3	0.25441408	8.052947957	0.115356366	1
Pisd	0.347046693	5.039654264	0.115464447	1
Trim66	0.290732415	5.775815956	0.115472836	1
Adgrl2	0.330725921	6.374085538	0.115550854	1
Mettl3	0.391838255	3.795869477	0.115809434	1
Tatdn3	0.349489359	3.563328136	0.11595187	1
Trim71	0.520382747	-0.233275014	0.116213719	1
Enho	-1.222368684	5.593697004	0.116231992	1
Tll1	0.432336546	3.178663193	0.116439796	1
Ipo9	0.258822625	7.860928161	0.116452468	1
Sec61b	-0.456897794	3.094412614	0.116462994	1
Senp1	0.331019854	4.570192579	0.116515679	1
Ndufa4l2	-0.74788081	0.899396454	0.11654169	1
Abt1	-0.397153027	3.228017492	0.116603712	1
Aldob	0.594592979	-0.130685422	0.116711547	1
Ano1	0.388594206	2.34310511	0.116915152	1
Map1b	0.309746885	10.72814444	0.116929338	1
Elmo1	0.251872178	7.430787349	0.117136535	1
Ddah2	-0.841779927	3.794562556	0.117536856	1
Kcnk12	-0.791371057	0.795286786	0.117564709	1
Tmem158	-0.421479431	1.996866125	0.117796518	1
Nr6a1	0.405738629	3.043628241	0.117893303	1
Trappc6a	-1.170097048	1.563953846	0.118396795	1
Cobll1	0.362461161	4.709097158	0.118473119	1
Cspp1	0.404251057	4.8344257	0.118512332	1
Zfp609	0.28194742	5.738499704	0.118631337	1
Ano6	0.310522323	4.950154988	0.118689663	1
Chrna1	0.54709269	-0.409375581	0.118705371	1
Edn1	-0.485697232	1.906619986	0.118767376	1
Slc22a15	0.351218396	3.47848167	0.118953413	1
Tcte1	-0.553442801	-0.291421391	0.119176587	1
Sgpl1	0.275827213	5.808019646	0.119326434	1
Ftx	0.506111356	4.626842105	0.11935872	1
Nkx6-2	-1.095046393	3.018507171	0.11951283	1
Cecr2	0.383327055	3.103058023	0.119711331	1
Castor1	-0.790790464	2.170684881	0.11971816	1
Timp1	0.543448494	0.103343419	0.120025643	1
Slc12a3	0.533843561	0.113780605	0.120178743	1
Cenps	-0.755778192	0.323029847	0.120262585	1
Zfp503	-0.395172986	3.38893583	0.120891308	1
Thap7	-0.881990301	2.631608889	0.120920012	1
Cdt1	-0.501011235	0.75027748	0.120997559	1
Scyl3	0.337388065	4.388704462	0.121047154	1
Elp2	0.253026406	6.809819357	0.121081696	1
Suv39h1	0.349910753	4.023370645	0.121096767	1
Usp40	0.337317181	4.685940813	0.121445472	1
Ap2s1	-0.623947797	5.788913317	0.121577641	1
Zfp628	-0.995043183	1.731521823	0.121699918	1
Trp53i13	-1.138886943	1.289343908	0.122132609	1
Ptprk	0.348422192	5.514051415	0.122309497	1
Ncoa3	0.341464251	5.487507585	0.122453153	1
Arhgap17	0.339707818	4.343986943	0.122496925	1
Gapdhs	0.422167563	1.78515319	0.122507823	1
Igfbp6	-0.862717421	1.143645373	0.122552144	1
Rhob	-0.315027391	7.944615946	0.122629997	1
Polr2i	-0.83284218	2.369922586	0.122709204	1
Usp39	0.315110584	5.131836985	0.122750019	1
Mir135a-2	0.45567925	0.935464879	0.122812138	1
Cnot1	0.328443177	7.004923763	0.123077342	1
Irf6	0.553558759	0.017761685	0.123084923	1
Mgat5	0.260103142	7.516781477	0.123095436	1
M5C1000I18Rik	0.452230895	0.61597157	0.123347242	1
Fam213a	-0.263177857	6.547790273	0.123381275	1
Glp2r	0.512285728	0.436264554	0.123909241	1
Atp5e	-0.572174589	6.081794851	0.12411823	1
Fbxl20	0.265025596	6.151855878	0.124266746	1
Id3	-0.809019256	4.257371321	0.124430047	1
Trim68	0.358962787	2.867793561	0.124660503	1
Ebf2	0.426949582	3.409235448	0.12477397	1
Zfp112	0.373230206	3.06199045	0.124907477	1
Rnd2	-0.455971067	8.061166242	0.125068085	1
Dusp14	0.423819115	2.185706405	0.125184386	1
Slc13a5	0.351488882	3.133042272	0.125239503	1
Soga3	-0.425548952	4.942005877	0.125338239	1
Nsd3	0.288765843	6.556600674	0.125356419	1
Brd8	0.295744233	6.064376109	0.125379973	1
Atp8a2	0.256318184	7.344426051	0.12538612	1
Tenm4	0.296730634	6.622634753	0.125434217	1
Edf1	-0.816003738	5.227271615	0.125573346	1
Alpk1	0.401602937	2.573972837	0.125660144	1
Gadd45g	-0.903547364	2.268931767	0.125745344	1
Tmem255b	-0.953121086	0.807474819	0.125874623	1
St3gal1	0.328173988	4.78757229	0.126109588	1
Tmprss7	0.398496208	1.154175637	0.126113398	1
Nemp2	0.49038206	3.152369831	0.126221992	1
Ice1	0.256943325	6.823481853	0.126302543	1
Cfap52	0.543655901	-0.113265173	0.126684505	1
Igsf10	0.441616352	4.045568839	0.126743177	1
Rapgef4os3	0.539153177	0.353611567	0.126786757	1
Tet2	0.367429048	5.601524356	0.126831951	1
Rpl27	-1.027090728	4.981205584	0.126842634	1
Ier2	-0.945980845	1.20947744	0.126871313	1
Otulinl	0.404859252	3.344030504	0.12706975	1
Foxl2os	0.493486653	0.222306378	0.127089502	1
Rprd2	0.302886856	5.969559998	0.127121714	1
Zkscan3	0.388085403	6.036078255	0.127192648	1
Timm13	-1.153124491	4.246947698	0.127288194	1
Epb41l4aos	-0.480805472	0.356268331	0.12737186	1
Phlpp2	0.27365058	6.268567433	0.127387003	1
Ndufa13	-1.015863817	5.937882403	0.127479212	1
Proz	0.366356444	1.943317542	0.127510871	1
Sorcs1	0.34598389	6.06334814	0.127519864	1
Frs3	-0.829750778	3.533287392	0.127579368	1
Asgr1	-0.597055545	0.078958673	0.127637815	1
Letm2	0.368919217	3.633924361	0.127852618	1
Cacng5	0.336142408	4.760580416	0.127917592	1
Tubb6	-0.574125253	2.752457921	0.127992597	1
Kansl1	0.257461408	6.255596279	0.128172896	1
Atxn7	0.346606736	5.03380652	0.128233906	1
Rnaseh2c	-0.781294881	1.900309937	0.128262503	1
Tmem131	0.260605529	6.043333479	0.12827436	1
Ccdc116	0.639753689	0.419553984	0.128534873	1
Astn2	0.341658525	5.465377579	0.128551996	1
Sf3b4	-0.552648823	3.730114973	0.128579617	1
Mybpc3	0.979291794	0.422380248	0.128717535	1
Lmntd1	0.54027441	0.266930469	0.128804179	1
Marveld2	0.493184673	1.587309442	0.128886823	1
Tpcn2	0.554911039	2.219370915	0.129272862	1
Cys1	0.389902675	2.29122357	0.129553815	1
Prrg2	-0.66591065	1.9275341	0.129571616	1
Stx5a	0.289181153	5.774937695	0.129660463	1
Pnisr	0.388648585	7.635782823	0.129764548	1
Grb10	0.253386615	7.190768083	0.129768144	1
Son	0.352539039	8.472247616	0.12977275	1
Ablim1	0.27205821	7.27650958	0.12982624	1
Ttc39aos1	0.389702121	3.169095162	0.129995498	1
Krtcap2	-0.5026849	4.121970927	0.130190699	1
Mroh3	0.365972509	2.516959664	0.130196244	1
Pdia4	0.313844581	5.891387604	0.130335077	1
Zfp386	0.357884063	5.393233212	0.13051552	1
Cox14	-0.518131764	4.500980152	0.130653075	1
Ddx54	-0.90870436	4.120838566	0.130847797	1
Mapk14	0.262919726	6.023384833	0.130852566	1
Coa4	-0.35865713	2.896794798	0.131009533	1
Zscan22	0.353356373	3.241040048	0.131038403	1
Svep1	0.407737963	1.895736739	0.131039092	1
Aox3	0.521696394	1.055682999	0.131061051	1
Mbd5	0.316197972	5.569385568	0.131259472	1
Arel1	0.257198259	6.508863778	0.131310388	1
Ints4	0.288032801	5.682451653	0.131464245	1
Sec61a2	0.322513176	5.95637916	0.131518771	1
Sik2	0.33976768	4.252422386	0.131634091	1
Fnip2	0.302341084	4.541664333	0.131738546	1
Atp13a2	-0.86055992	6.59833838	0.131861937	1
Zfp184	0.432374757	1.308434125	0.131973903	1
Anxa9	0.519290989	-0.241020453	0.131988222	1
Pfdn1	-0.279563174	5.63705836	0.13198828	1
Atcayos	0.433333453	0.932639355	0.132164304	1
Ttc4	0.276223542	5.642090074	0.1323896	1
Gpsm3	-0.692685166	0.358985546	0.132398642	1
Coro1a	-0.788149254	3.985913967	0.132663493	1
Mettl17	0.380430648	4.074456581	0.132888903	1
Il1r1	0.385427019	2.998971567	0.13305932	1
Cers4	0.319767681	5.95286454	0.133143534	1
Ror2	-0.862690886	0.722437132	0.133463355	1
Lrch1	0.281125958	5.41685608	0.133601583	1
Chrnb2	0.305188401	6.19850276	0.13413562	1
Gdi1	0.236515772	9.370201063	0.134333401	1
Yeats2	0.295800616	5.463371097	0.134541719	1
Apobec3	0.44528682	1.940280721	0.134559618	1
Diablo	0.436667767	2.724043573	0.134563949	1
Dpysl3	0.266657137	7.833489806	0.134705475	1
Psmb5	-1.099747447	4.125684436	0.134877211	1
Ccnd2	0.334807036	4.921534146	0.134924894	1
Cers6	0.377258016	5.370513885	0.134999772	1
Spred3	0.289889343	5.224933578	0.135536026	1
Ppp1r16a	-0.994825901	4.321869337	0.135894067	1
Ndufs7	-1.109272459	4.943898328	0.135911589	1
Olig2	-0.326994988	6.10359834	0.136016156	1
Zfp512b	0.390764797	5.425596057	0.136431438	1
Grid2	0.324942203	5.720343864	0.136723723	1
Trim8	-0.498464837	4.941451787	0.136949357	1
C1ql2	-0.725398769	1.904019952	0.137392705	1
Alkbh1	0.336960344	4.107060954	0.137417021	1
Apba3	-0.916000917	3.171816714	0.13746741	1
Panx2	-0.812577453	5.687538251	0.137482837	1
Stx3	0.404929136	4.680185363	0.13767466	1
Dclre1c	0.457085513	3.419965977	0.137679759	1
Map3k13	0.295861056	5.051797499	0.137785987	1
Svil	0.315909172	4.368670044	0.137860972	1
Plcg1	0.32969732	6.39374392	0.138156306	1
Rreb1	0.403455088	3.960241153	0.138175117	1
Pcgf6	0.390713267	4.658124009	0.138311722	1
Glg1	0.235422867	7.908124137	0.138449274	1
Dact1	0.395620273	3.005086331	0.138487674	1
Slc6a5	0.260362899	9.117697404	0.138602611	1
Tenm3	0.264428632	5.809215478	0.139063298	1
Ankzf1	0.361781002	3.96056857	0.139082491	1
Nckap5l	-1.054610165	3.355005544	0.139102968	1
Bckdha	-1.106620379	2.982751557	0.139250525	1
Tppp3	-0.935580268	6.290432838	0.139411625	1
Apex2	0.374170448	2.339380337	0.139613887	1
Nppc	-0.418960056	3.144140481	0.14012899	1
Nptxr	0.312149918	7.017592493	0.140277378	1
Btbd2	-0.982160141	5.164203709	0.140563909	1
Mblac1	-0.492722168	0.603329123	0.140607254	1
Clec10a	0.564887651	1.012015502	0.140739823	1
Caprin2	0.401415236	4.319437992	0.140837358	1
Serpina1b	-0.698131841	0.445248014	0.140860102	1
K230015D01Rik	-0.475407706	0.078566774	0.141117493	1
Espn	-0.533497973	0.310387935	0.141401381	1
Ap3b1	0.300140737	5.352043092	0.141443558	1
Iqcc	0.356007966	2.630497015	0.141454101	1
Fndc9	0.373492433	1.872416546	0.141487255	1
Mbd4	0.381524357	2.764656663	0.141580745	1
Polq	0.395098817	1.733378814	0.141637482	1
Hcfc1r1	-0.694014741	5.268789685	0.141762312	1
Stox1	0.499026029	1.247383145	0.141949736	1
Mrpl55	-0.537407562	3.075000663	0.142010791	1
Fbxo2	-0.889688261	5.533413656	0.142083192	1
Kif23	0.42488458	0.777322699	0.142111901	1
Zmym6	0.37691536	4.992646011	0.142256863	1
Pnn	0.323384637	6.610749671	0.14259244	1
Ercc5	0.310290385	4.611305547	0.142676513	1
Fam173b	0.307821112	4.246592812	0.143186026	1
Mobp	-0.294274418	12.08606114	0.14324846	1
Neb	0.477252779	1.47021053	0.143490485	1
Tfap4	-0.549022682	1.296682838	0.143524974	1
Blvrb	-0.880839439	2.393252012	0.143527925	1
Mir670hg	0.36670179	2.871603099	0.143554143	1
Phf24	0.248366411	7.363925507	0.143586264	1
Bub1b	0.548485739	0.164962192	0.143923331	1
Slc25a4	-0.247372439	9.546965934	0.144008274	1
Tmem119	-0.763030819	3.484417033	0.144058022	1
Kat7	0.257640184	6.65061108	0.144260535	1
Crip2	-0.880080366	4.240152099	0.144502489	1
Uckl1os	0.430045165	0.31978219	0.144600324	1
Csf2rb2	0.609710513	-0.029628896	0.144685286	1
Pcdhb11	0.414457416	2.721007958	0.144728108	1
Zfp827	0.272769622	5.403106718	0.144764448	1
Gab2	0.277018294	5.244530162	0.144782642	1
Kif26a	-0.622227048	3.38825792	0.144985709	1
Tmem159	-0.370566298	4.116356383	0.145406132	1
Rbm47	0.698698316	0.649684251	0.145431917	1
Exd2	0.266832233	5.686553629	0.14550009	1
Ubn1	0.267612436	5.758424924	0.145641052	1
Sbds	-0.277566406	5.897070246	0.145850292	1
Grm1	0.281320157	5.596091518	0.146014248	1
Mlx	0.300017993	4.539805465	0.146015415	1
Ganab	0.238905963	7.269202516	0.146027704	1
Ttc21a	0.54331739	0.782863262	0.146130319	1
Csnk1g2	-0.786313547	5.665321872	0.146242518	1
Smpdl3b	0.486750902	-0.28852848	0.146257515	1
Tmem39a	0.326834204	3.660803817	0.146287894	1
Ckb	-0.854047263	8.909369642	0.146337727	1
Lman2l	0.310189365	4.89371052	0.146450444	1
Eogt	0.369116147	5.422536265	0.146488911	1
Vash2	0.3269187	3.680746263	0.146489139	1
Dlx1as	0.761345266	-0.064648529	0.146510902	1
Mbd1	0.266932075	5.554349874	0.146550251	1
Dnmt3a	0.255511817	8.281754408	0.14674326	1
Zic1	0.365746123	6.392411682	0.146848058	1
Tenm2	0.291389676	5.465659447	0.146933718	1
Adcy2	0.253449895	6.391263942	0.146967642	1
Kif24	0.385619896	2.312999833	0.14772267	1
Hyal2	-0.798687	2.308389857	0.147766592	1
Nfat5	0.389114758	7.38497566	0.1482553	1
Egflam	0.329151209	3.325316169	0.148445455	1
Uqcc3	-0.71479799	3.258015126	0.148568652	1
Tbcc	-0.491361685	2.758619269	0.148635624	1
Glb1l	0.390356273	3.585870372	0.148723732	1
Slc20a1	0.243754296	7.440394687	0.148739724	1
Golgb1	0.255718822	6.800094164	0.148888143	1
Kifc3	-0.949919891	4.248465083	0.148933157	1
Ocln	0.34915386	4.263504016	0.1490981	1
Dtd1	-0.415147239	4.971124907	0.149100779	1
Zbtb32	0.496931966	0.174414693	0.149278934	1
Kcna6	0.24620756	6.697980604	0.149501535	1
Plxna2	0.274159681	6.542917055	0.149521105	1
Rpp21	-0.754393732	2.325191829	0.149524174	1
Smcr8	0.26591731	5.749351875	0.149543328	1
Hnrnpa1	0.229472792	7.64091286	0.149594684	1
Uba1	0.285115835	8.376712273	0.14977819	1
Nsun7	0.416441896	2.23839606	0.149896788	1
Ackr1	0.344602829	4.222928107	0.149995022	1
Mapkapk5	0.546374428	0.192300506	0.150077484	1
Fhad1	0.430865847	1.499255197	0.150382487	1
E2f7	0.5925167	-0.014561436	0.150546328	1
Hoxb2	-0.571357098	0.91321705	0.150563536	1
Fahd1	-0.322937615	4.173025954	0.150613166	1
Dido1	0.244682819	6.144301707	0.150803491	1
Il23a	-0.376133059	3.280288756	0.151075365	1
Map1s	-0.925754699	3.447424092	0.151127726	1
Olfr1372-ps1	0.980313037	1.692718791	0.151144226	1
Shroom4	0.366315031	3.631085565	0.151330912	1
Ascc2	0.331122501	5.078202491	0.151742343	1
Zfp658	0.340205974	2.677587727	0.151798314	1
Dhx57	0.27098634	5.396755851	0.152218542	1
Dctpp1	-0.775321331	1.927729272	0.152267732	1
Sox1ot	0.361640122	2.544136977	0.15256635	1
Nckap1l	0.30311064	3.893863152	0.152618042	1
Siva1	-0.596105003	1.743535678	0.15274599	1
Parp2	0.318004149	3.958164633	0.152824532	1
Adam8	0.760520456	1.057309318	0.152887894	1
Hunk	0.347951196	3.604610083	0.152905711	1
Map3k11	-0.927596669	3.86755674	0.15295194	1
Fcgr1	0.386636117	1.70587752	0.153142453	1
Trmt1l	0.299312901	4.655167945	0.153145927	1
Igsf21	-0.843967794	3.760305022	0.153255473	1
Nr1h2	-0.834506649	4.199786498	0.153405229	1
Atp6v1g1	-0.24313234	6.381506185	0.153581293	1
Prune2	0.286696878	7.706403373	0.153599055	1
Utp20	0.333112049	4.733531978	0.153651	1
Shisa6	0.314117321	4.566263818	0.15366552	1
Anapc11	-0.53511872	4.724856531	0.153857896	1
Gdf10	0.556950453	2.490610879	0.15401774	1
Zfp623	0.29528899	3.900925831	0.154051118	1
Rps9	-0.820755372	7.075176378	0.154141985	1
Hivep2	0.264763576	6.965722631	0.154157159	1
Birc6	0.277817876	7.230505926	0.154351182	1
Sin3a	0.314469178	5.082871474	0.154547533	1
Asb18	0.400778117	1.887251323	0.154684467	1
Zfp36	-0.407059811	2.009268311	0.154769827	1
Igsf1	0.259834668	6.09972506	0.154851032	1
Mfap5	-0.515117862	0.908461018	0.154870944	1
Crebbp	0.248179697	5.873734127	0.155046742	1
Zc3h13	0.260989838	6.026273764	0.155269298	1
Slc39a14	0.274745334	5.2792966	0.155297528	1
Stat2	0.32261011	4.668703834	0.155365516	1
Eloa	0.2623213	5.471606605	0.155560265	1
Exph5	0.423047631	1.049730556	0.155597133	1
Wdr78	0.485033549	2.847215744	0.155637354	1
Crybg3	0.300083506	4.534909355	0.15568653	1
Pak4	-0.485030712	3.333374659	0.155700383	1
Slc25a35	0.333104089	2.72330502	0.155745829	1
Tbce	0.359413911	5.176428136	0.15580053	1
Eno1b	-1.214443548	4.397433106	0.155802343	1
Cep290	0.288235609	4.776254009	0.155930538	1
Sorbs2	0.286220517	5.995386993	0.15593652	1
Mrps12	-0.674677935	3.398578671	0.156206349	1
Syt9	0.312532782	4.485435605	0.156273409	1
Npas1	-0.98968615	2.139670432	0.156332501	1
Mecp2	0.282845768	7.370883962	0.156406715	1
Pcnx	0.238671576	6.810657294	0.156507672	1
Pcdhb2	0.43339101	1.649727626	0.15677293	1
Scaf8	0.270756727	5.961032091	0.156790964	1
Kif22	0.375832559	2.737137	0.156929494	1
Slc43a3	0.420627684	1.638940417	0.157003634	1
Sort1	0.233853603	8.127734423	0.15709657	1
Dnase1	0.350868021	2.532882065	0.157104067	1
Tomm7	-0.347706429	5.340424677	0.157194711	1
Them6	-0.85659278	4.607347779	0.157254154	1
Rpl13	-0.505727541	5.885410469	0.157392255	1
Hexdc	0.529088747	3.580676481	0.157456283	1
Pdlim2	-0.633101731	5.554709349	0.157472887	1
Zfp608	0.280029564	5.118675205	0.157477071	1
Snrpn	-0.234398622	8.502973486	0.157495036	1
Ccdc173	0.455896011	1.363928245	0.157706825	1
Gria1	0.242271715	7.035932833	0.157738143	1
Grhpr	-0.835915822	4.506645011	0.157742277	1
Jmjd4	0.268053629	5.601505958	0.157939166	1
Mbp	-0.6209467	14.02104988	0.158062385	1
Prdm10	0.3314217	4.294408671	0.158182737	1
Iffo2	0.29536451	4.779069754	0.158338334	1
Prpf38b	0.350264877	6.250238946	0.158354155	1
Rassf4	0.247817489	6.172689378	0.158599117	1
Specc1l	0.237869744	6.215936544	0.158605969	1
Wdr5	0.26913795	5.144150222	0.158606742	1
Zfp740	0.250002133	7.025127159	0.158748214	1
Notch4	-0.58340563	3.067019889	0.158886524	1
Dsc2	0.647535996	0.647594723	0.158953716	1
Fam184b	0.343263343	3.568958655	0.158985185	1
Zbtb8b	-0.370707068	1.85394651	0.159000851	1
Katna1	0.339445502	3.279009519	0.159069366	1
Tamm41	0.327911484	3.364132101	0.159148563	1
Ankef1	0.464117033	0.1710384	0.159158152	1
Lgals9	0.335297375	3.644481319	0.159169192	1
Bptf	0.235514044	6.854733449	0.159611311	1
Gpr37l1	-0.481115973	7.793364041	0.160339332	1
Ccdc60	0.481154397	-0.353565521	0.160381806	1
Lrrc9	0.434945095	1.132403976	0.160481001	1
Slc10a7	0.356224013	3.601653339	0.161833993	1
Slc9a2	0.443440119	1.908123528	0.161880887	1
Cdk2ap2	-0.806266898	2.766987848	0.161933497	1
Bhlhe40	0.261761815	5.615205169	0.162006764	1
Cdc25a	0.306565012	3.68067918	0.162104051	1
Tnfrsf23	0.40602186	1.456168193	0.162112047	1
Aldh16a1	-0.860098899	1.723041199	0.162201428	1
Pink1	-0.570410949	7.731346753	0.162290009	1
Surf2	0.32704646	4.470835516	0.162558876	1
Rps26-ps1	-0.991263095	3.43110224	0.162570775	1
Zgrf1	0.449159672	2.666829255	0.162631748	1
Lama2	0.291910305	5.07773451	0.162757564	1
Med23	0.292418515	4.947180845	0.162848982	1
Deup1	0.498913508	-0.05473022	0.162916935	1
Trim7	0.402320896	0.71262215	0.163013598	1
Abcc1	0.33392944	4.796139622	0.163044826	1
Dynlt1a	0.361901399	1.341697214	0.16323136	1
Car8	0.50107855	4.60172399	0.163312237	1
Gprin2	0.307449836	4.175455869	0.163525957	1
Il6st	0.226381776	7.771599454	0.163528505	1
Arf5	-0.477076577	5.619281703	0.163615613	1
Ccdc81	0.39628926	0.640187084	0.163674641	1
Gar1	-0.324992045	3.198099165	0.163743094	1
Rdh13	0.267256902	5.058220079	0.164035318	1
Armc6	-0.765036693	4.004549887	0.164082181	1
Zfpm1	-1.005842717	2.826476964	0.164179749	1
Plin3	-0.404995615	4.230908077	0.164240788	1
Jarid2	0.245364128	5.847305029	0.164550511	1
Tnrc6c	0.284977933	5.643358221	0.164562305	1
Cavin4	0.394917053	0.639020506	0.164683458	1
Pkd1l3	0.382184543	1.002564401	0.165000087	1
Pan3	0.345479208	5.771150789	0.165062615	1
Mx2	0.418196485	2.257624905	0.165130831	1
Ddx55	0.283030949	4.368259074	0.165160653	1
Ahnak2	0.354536252	4.484796982	0.165189936	1
Snrnp48	0.364379142	5.567849012	0.165345409	1
Rps6ka4	-0.908205538	3.123987851	0.165370865	1
Sec16a	0.280542628	6.043486068	0.165508883	1
Parp6	0.251944966	6.558425935	0.165558823	1
Asb6	-0.776069351	3.79580153	0.165744379	1
Emc10	-0.753469762	5.786531354	0.165949684	1
Mms19	0.339710168	4.875711176	0.165984851	1
Zfp354b	0.337360339	1.846557421	0.166107664	1
Traf3ip2	0.349849813	2.567974985	0.16613873	1
Osbpl6	0.271147033	6.923565387	0.166296601	1
Ppm1h	0.241655732	6.08744562	0.166341844	1
Slc15a3	0.613796695	0.273027732	0.166413076	1
Cdc7	0.358285117	4.604602469	0.16650361	1
Il10ra	0.411514099	2.710538355	0.166530065	1
Adarb2	0.315794472	4.960801192	0.166759225	1
Hps5	0.265296307	5.132214136	0.166829062	1
Olfr78	0.430713555	0.51078394	0.166918726	1
Map3k10	-0.80661672	5.271771977	0.167010061	1
Sf1	0.23325854	6.653857214	0.167091276	1
Hist1h2bg	-0.551339849	0.418527306	0.167176079	1
Pcgf2	0.388274856	3.188955262	0.167232318	1
Helz	0.257689117	5.982431823	0.16728097	1
Brca2	0.327855827	3.470532033	0.167397859	1
Mex3d	-0.400798596	3.150734958	0.16751302	1
Prr18	-0.350779677	6.678822328	0.167545199	1
Fat1	0.284369517	6.753520334	0.16779041	1
Med16	-0.777958668	3.904176389	0.167825043	1
Slc2a12	0.340514304	3.446649386	0.167985105	1
Syt2	0.24453284	9.482293996	0.168585903	1
Mrc1	0.524811107	3.526109969	0.168792336	1
Gmeb1	0.292483702	4.593874984	0.169010695	1
Strip2	0.300618376	6.008596629	0.169014048	1
Corin	0.543542869	-0.204329827	0.169054977	1
Eda	0.338150979	2.827238138	0.169097663	1
Plscr4	0.501751754	2.292977591	0.16918939	1
Ddt	-0.855593034	3.390926285	0.169259251	1
Mdm1	0.315591108	3.150796026	0.169433071	1
Plekhh3	-0.825080713	2.170028245	0.169457121	1
Tcf20	0.239062671	6.319876009	0.169738009	1
Baz2b	0.287309896	6.106134032	0.170068227	1
Uqcc2	-0.52768119	4.962189722	0.170123763	1
CN725425	0.409079491	0.416567464	0.170160068	1
Lamb1	0.285840848	4.706740354	0.170340721	1
Trerf1	0.327542719	4.17393175	0.17035909	1
Smox	-0.775523536	5.525225086	0.170414771	1
Slc25a37	0.283443508	5.14095956	0.170468704	1
Plcd4	0.28252395	5.063101403	0.170470042	1
Fsd2	-0.391759996	0.74848153	0.170733112	1
Ak7	0.472941277	0.945136475	0.17076271	1
Loxl1	-0.478522104	1.415984849	0.171011224	1
Shd	-0.744284037	4.662767476	0.171115048	1
Pkig	-0.535860421	3.46916507	0.171115306	1
Peak1	0.258439578	5.709637896	0.171182192	1
Rtn4ip1	0.297119141	4.679530303	0.171295412	1
Pde7a	0.360183994	5.55017569	0.171421072	1
Cox6a1	-0.453820817	6.884205978	0.171533708	1
Stk11	-0.614585493	5.037389428	0.171606522	1
Esrra	-0.78286555	4.674417394	0.171705309	1
Ogt	0.362693729	8.412310972	0.171712901	1
Add2	0.221760387	8.24335628	0.171728734	1
Parp12	0.398282468	3.142286937	0.171738338	1
Usp24	0.263565761	6.659514091	0.171812019	1
Pde11a	0.355766048	2.528885268	0.171834959	1
Kctd20	0.23225339	6.681598006	0.172141136	1
Scaf1	-0.713562523	6.054696638	0.172211781	1
Hpn	0.508877912	1.1231431	0.172323412	1
Sinhcaf	0.58008058	-0.348052011	0.172347892	1
Mbd3	-0.910769174	5.141221369	0.172403249	1
Nfatc2ip	0.309792359	3.235520312	0.172433597	1
Ppp1r3e	0.324816617	2.329135809	0.172595972	1
Supt20	0.289683311	5.221332767	0.172732983	1
Prr13	-0.333190957	4.718461451	0.172751137	1
Igfbp5	0.27250529	7.100223452	0.17282105	1
Gal3st1	-0.732626335	5.58381011	0.172896902	1
Slc38a6	0.390841316	2.96709779	0.173114537	1
Cdkl4	0.323892375	2.577065732	0.173412393	1
Sbk3	0.53022141	0.515602188	0.173413261	1
Spag5	0.3228382	4.662284901	0.173544093	1
Cd14	-0.496690943	1.109586321	0.173548483	1
Cdk5rap2	0.25739265	5.194005697	0.173647348	1
Akap8l	0.332637691	5.4961629	0.173710478	1
Trub1	0.346560818	3.804287327	0.173711029	1
Map2k2	-0.841594415	5.158663913	0.173873558	1
Pirt	0.353945184	2.227486533	0.174378935	1
Raf1	0.259517915	5.632171355	0.174763098	1
Ppp4r1	0.257194149	5.195340972	0.174803045	1
Nfxl1	0.314070276	3.874737234	0.17496715	1
Clip1	0.230469276	6.417203738	0.175092734	1
Cdh3	0.548111392	1.115200273	0.175588856	1
Trim34b	0.516324685	0.432550839	0.175698594	1
Garnl3	0.259273815	5.870566271	0.175740909	1
Arhgap21	0.226579504	7.229287936	0.175796625	1
Gas2l1	-0.632163293	3.951409795	0.175817857	1
Egf	0.444756524	0.728800339	0.175859046	1
Dnah1	0.46832772	2.083239792	0.176145107	1
Sv2c	0.260938501	8.964329925	0.176372891	1
Rprm	-0.344755306	2.655345399	0.176508631	1
Fzd2	-0.41722397	2.220979154	0.176724573	1
Acsm5	0.365601571	0.829130138	0.176743417	1
H13	0.361355552	5.535460548	0.176869471	1
Phactr3	-0.30139803	6.501895355	0.17689571	1
Pcdhb3	0.331130951	2.9037867	0.17704639	1
Mrpl36	-0.298223698	3.909721003	0.177153497	1
Adi1	-0.301060861	6.422253005	0.177229504	1
Slc38a1	0.228285974	8.576214986	0.177243925	1
Aplp2	0.212232733	9.520115099	0.177387348	1
Il1rl2	0.552314909	0.867151468	0.177410829	1
Pm20d2	0.357116002	1.546175961	0.177430273	1
Col9a3	-0.634514165	5.733994352	0.177531117	1
Slc9a9	0.30709047	4.433152197	0.177553189	1
Gapvd1	0.235653242	6.914405652	0.177778146	1
Mfsd11	0.271108899	4.97325223	0.177779298	1
Slc44a3	0.40847304	0.458285425	0.177816728	1
Chrnb4	0.526955871	0.432230238	0.178275296	1
Stra6	0.418553093	1.480686097	0.178382397	1
Gpr75	0.322623738	3.703791363	0.17842777	1
Lamtor4	-0.653926687	4.582313465	0.178467266	1
Gabpb2	0.346093116	5.017785226	0.178506887	1
Vwa8	0.232086656	6.292809175	0.178590335	1
Ccdc124	-0.912216326	4.059852352	0.17903069	1
Igsf8	-0.777346507	6.147978129	0.179035929	1
Slc22a13b-ps	0.477098734	-0.458297046	0.179064569	1
En2	0.393008616	1.967816438	0.17914347	1
Rcor1	0.277806738	5.019290136	0.179188901	1
Sdhd	-0.228751379	6.884026471	0.179375746	1
Tmem116	0.396111367	0.525391488	0.179506017	1
Oasl2	0.570643887	2.548695303	0.17954629	1
Gimap8	0.457317433	2.139039796	0.17969991	1
Ubr5	0.271716713	7.694448642	0.179752635	1
Aqr	0.258323994	5.477555677	0.179874561	1
Ifi203-ps	0.640995266	-0.370477784	0.17989539	1
Apoe	-0.757903191	9.669851653	0.18006981	1
Bad	-0.717122123	3.61583988	0.180126502	1
Ebf1	0.291857458	5.394628528	0.180152569	1
Dcbld2	0.257394252	5.769078407	0.180253733	1
Pxylp1	0.34257103	2.570284285	0.180402962	1
Dusp5	0.417076328	1.89513345	0.180606728	1
Ewsr1	0.21755931	7.129179136	0.180644825	1
Ccdc12	-0.710387622	3.362203851	0.180819968	1
Fam98c	-0.517960823	3.039972768	0.180942155	1
Heg1	0.227613614	6.547226313	0.180986542	1
Mcrip2	-0.610226818	2.040947033	0.181125885	1
Elmo3	0.418572825	1.468150201	0.181167068	1
Plekhb1	-0.240863098	9.003652405	0.181527499	1
Ramp1	-0.577793605	5.074199436	0.18159445	1
Zc3h7a	0.331849562	5.509961185	0.181803545	1
Rfx5	0.318849122	4.079336228	0.181803873	1
Galr1	0.388087344	1.790901004	0.181844769	1
Pknox1	0.286451736	4.660941	0.181950918	1
Fyb	0.364324145	1.285414839	0.182057778	1
Slf2	0.310545506	5.969508123	0.182121864	1
Dsp	0.561694652	0.764289538	0.182190954	1
Prr14l	0.24953942	6.377603583	0.182240491	1
Pqlc3	0.441691319	2.134600468	0.182259359	1
Tsc1	0.259174518	6.356600088	0.182446962	1
Eif2ak4	0.254059494	5.06093711	0.182460527	1
Camsap1	0.243896091	6.541783323	0.182512696	1
Patl1	0.268542638	5.083767837	0.182521508	1
Slc38a9	0.266396347	5.285653466	0.182545993	1
Slc22a21	0.376234013	2.735914024	0.182661664	1
Xkr6	0.338473211	3.325458275	0.182707167	1
Il11ra1	-0.757568905	2.920763218	0.182774399	1
Zmynd11	0.233765998	6.925756007	0.182827786	1
Sntb2	0.330243701	4.445660402	0.182994192	1
Glt8d2	0.446642888	0.36522924	0.182996947	1
Fbxo7	0.266346984	6.14853253	0.183015267	1
Hnrnph3	0.291673829	4.970246221	0.183181833	1
Sh3pxd2b	0.371313281	5.471248311	0.183198292	1
Ptgs1	0.346192719	2.735985562	0.183213357	1
Serpine1	0.364253241	1.3026325	0.183329054	1
Gabre	0.339094841	3.52191674	0.183369065	1
Cep78	0.323271539	3.572962497	0.183413237	1
Kidins220	0.215707443	8.33665098	0.18341948	1
Aff2	0.365791691	4.49917251	0.183540835	1
Slc11a2	0.257766268	5.616317282	0.183555399	1
Cklf	0.364783456	2.708545598	0.183628013	1
Rnf185	0.263916328	5.164247289	0.183646861	1
Mdm4	0.335726554	7.418334996	0.183696542	1
Ap4e1	0.364056029	4.56839264	0.183798268	1
Cd248	-0.577968487	1.93213887	0.183966107	1
Elp1	0.226426651	6.472475215	0.184283343	1
Nedd9	0.271575575	4.378647592	0.18442796	1
Cfp	0.5782873	2.214599946	0.184733071	1
Pex14	-0.668586913	3.518046891	0.185112287	1
B3galt6	-0.306370003	3.381382312	0.185579336	1
Ahnak	0.291102296	5.408879601	0.1856302	1
Ctnnal1	0.299465495	5.816800541	0.185643241	1
Arv1	0.336380888	2.371864313	0.185837193	1
Hspbp1	-0.803207694	4.653423773	0.185893921	1
Parp8	0.281389884	5.349478085	0.18590391	1
Ccdc163	0.501440492	2.398574153	0.18602802	1
Qdpr	-0.307051534	6.235521823	0.186068415	1
Selenov	0.495284232	0.31065233	0.186197124	1
Hrh2	0.306138284	3.188820122	0.186230685	1
Sec24d	0.275478053	4.097140323	0.186462401	1
Cdk6	0.339055714	3.008055174	0.186526822	1
Pfkfb1	0.438167169	-0.20531641	0.186638146	1
Ddi2	0.227587923	6.273113981	0.186638484	1
Irf1	0.358465145	1.673024183	0.186758964	1
Prr36	0.360091624	3.258387957	0.186876373	1
Pdcd7	0.281169758	4.430790302	0.186980115	1
Prdm15	0.320245105	3.838543548	0.187120779	1
Nlrp3	-0.485831705	-0.241274552	0.187206986	1
Afdn	0.232164174	6.498867094	0.187389535	1
Gpatch1	0.290465344	3.970799116	0.187478668	1
Ost4	-0.803726384	3.723909344	0.187559087	1
Ppm1l	0.267762359	7.558660431	0.187659549	1
Megf6	-0.634447224	2.695940433	0.188364295	1
Mageh1	-0.254073096	4.869522398	0.18842053	1
Lrriq1	0.419435502	0.667219618	0.188489519	1
Il3ra	-0.563463339	-0.40933327	0.188712681	1
Gng5	-0.317511409	3.808728493	0.188790336	1
Ubl3	-0.213691035	7.842128857	0.188798368	1
Zfp747	-0.442043678	2.149732929	0.188905104	1
Myh6	0.457627376	3.19395239	0.188942598	1
Tmem164	0.25991815	4.980666742	0.188984706	1
Shtn1	0.291078491	4.972732476	0.189084344	1
Dusp12	0.317774931	2.070422972	0.189360542	1
Rps5	-0.680716916	6.411603736	0.189367786	1
Hoxb6	-0.583692383	2.760088084	0.189507979	1
Mpg	0.343957516	2.655488972	0.189518377	1
Arl2	-0.635079678	4.876841163	0.189695846	1
Kcnb1	0.258842465	5.814092045	0.189709763	1
Rtp4	0.472036122	1.860756299	0.189731035	1
Dnah7b	0.459752099	2.335747447	0.189755251	1
Slc25a39	-0.726026639	5.437591444	0.189766078	1
Erich3	0.247490807	5.416292206	0.189879877	1
Ubtd1	-0.927082883	2.151487191	0.190014167	1
Efcab5	0.391947328	1.103518341	0.190085013	1
Rxfp2	0.578962751	0.163168282	0.190129695	1
Arhgap32	0.229839876	7.169808947	0.190383033	1
Gins2	-0.573589383	0.03930084	0.190510577	1
Jpt1	-0.446306565	4.69698916	0.190594696	1
Katnal2	0.380957584	0.979365475	0.190822513	1
Tfeb	-0.760747807	3.590856316	0.190826777	1
Dand5	-0.386808454	2.126818026	0.190974043	1
Atp7a	0.375639075	3.854305909	0.190981088	1
Tmem245	0.294203089	6.591975672	0.191067957	1
Gxylt1	0.278644374	5.309897385	0.191433676	1
Jag2	-0.750815845	3.883190207	0.191486627	1
Daam2	0.24134423	7.2969428	0.191581549	1
Rian	0.317069261	9.600154732	0.191697916	1
Rbak	0.308462647	3.914818753	0.191783464	1
Hist1h1c	-0.477171804	3.870872193	0.191979527	1
Pum1	0.220390451	6.366818668	0.192076211	1
Clstn2	0.246721215	5.622779386	0.192135773	1
Cep44	0.327600351	3.589945552	0.192390389	1
Kif3a	0.236116936	7.097303196	0.192504581	1
Baz1b	0.215322386	7.111801184	0.192535689	1
Lgi2	0.209587363	8.062262968	0.192545171	1
B9d2	-0.790294779	2.530694064	0.192607548	1
Traf6	0.275325917	4.899644045	0.192702242	1
Lin28b	0.363713616	3.84051187	0.192748496	1
Ppip5k1	0.244815328	6.699091397	0.192862945	1
Pold1	-0.885903181	1.196517605	0.192965786	1
Ndufb11	-0.352515033	6.204633134	0.193283843	1
Prkcg	0.342939091	3.806202383	0.193315523	1
Xkrx	0.370500089	0.663544754	0.193326697	1
Atp11b	0.381726738	6.990873123	0.193417132	1
Gad1	0.234834381	7.687282707	0.193532988	1
Ddr1	-0.673315216	7.083797176	0.193598144	1
Eme2	0.289341732	3.734848373	0.193610198	1
Fkbp8	-0.782331779	6.784275736	0.193752139	1
Pot1b	0.364672269	2.602448467	0.193985296	1
Mfsd3	-1.013560456	2.706849122	0.19399479	1
Ndufaf3	-0.589511512	3.617552049	0.194076004	1
Ep400	0.232971077	6.20818026	0.194163714	1
Tbc1d2b	0.281321682	4.678127216	0.194260566	1
Tm9sf4	0.24537197	6.525039487	0.194262229	1
Coa6	-0.324856688	2.870428022	0.194266643	1
Adprhl2	-0.678958822	3.361394937	0.194348565	1
Rgs6	0.239395051	6.378283596	0.194348945	1
Tpt1-ps3	-0.399588886	0.843731805	0.194563869	1
Gdpd2	0.423730544	3.200509454	0.194571506	1
Sec24c	0.235443986	6.755275877	0.194573649	1
Dctn3	-0.461514398	5.463395609	0.19461209	1
Safb2	0.358106954	5.423461921	0.194893556	1
Pot1a	0.285871467	4.691718679	0.194945086	1
Ankrd45	0.326600717	4.332884678	0.19500402	1
Rell2	-0.779657297	4.368665103	0.195054384	1
Lmo1	-0.608217495	2.28645444	0.195091039	1
Gins3	0.362736854	2.002119484	0.195137824	1
Adamts17	0.405621937	2.157010785	0.195179588	1
Ttc13	0.26057292	5.212781802	0.195229842	1
Ptprb	0.237564794	6.61725188	0.195296923	1
Endou	-0.418945714	0.497452467	0.1954009	1
Mtmr3	0.238453012	6.695507222	0.195530164	1
Mrpl33	0.311730217	3.118291757	0.195579585	1
Rabac1	-0.8408363	5.413180957	0.195645909	1
Kif3b	0.238337416	6.498351606	0.195648934	1
Zfp64	-0.692281562	2.870021184	0.195657787	1
Fancg	0.364820466	2.351855288	0.195805441	1
Yif1b	-0.67657115	4.255190566	0.19610883	1
Sox2ot	0.326551865	7.094547909	0.19621254	1
Zfp382	0.322452355	2.900883684	0.196500324	1
Drd1	0.420835374	0.15681846	0.196589924	1
n-R5-8s1	-0.67368285	4.724006512	0.196627673	1
Zcchc7	0.304533866	6.265802005	0.196736594	1
Arg2	-0.450525311	0.670275636	0.196768175	1
Atxn1	0.251827812	5.784508832	0.197192708	1
Rpsa	-0.464397583	8.046619165	0.197283052	1
Foxred1	0.258317918	5.554888245	0.197470152	1
Pacsin3	-0.756905003	4.202185163	0.197625617	1
Ssrp1	0.226027208	6.502148767	0.197717161	1
Cldn1	0.563549104	2.898910235	0.197731523	1
Scmh1	0.281021795	5.054419276	0.197780972	1
Zfp462	0.230847567	5.894501316	0.197863805	1
Fignl2	0.391700434	1.943508008	0.198052974	1
Cds2	0.226410782	9.02136671	0.198154017	1
Parp4	0.317611721	3.436772098	0.198199926	1
Hars2	0.292951178	4.978762594	0.198462015	1
Notch2	0.286189954	4.7674483	0.198483796	1
Prelid3a	0.290316779	4.148233046	0.19850817	1
Chadl	-0.847321089	3.117349355	0.198557682	1
Stc2	0.406500032	1.055568388	0.198727653	1
Ptger1	0.506413848	0.259465706	0.198765184	1
Selenop	-0.213097461	9.201726183	0.198809158	1
Mylpf	-1.297438912	1.107952531	0.198809908	1
Cdk2ap1	-0.302157585	3.531941594	0.198889934	1
Gjc2	-0.653819594	5.498563003	0.198906379	1
Timm8b	-0.282237715	5.796363756	0.198992885	1
Slc6a20a	0.363603753	3.829736694	0.199094163	1
Fzd4	0.301536893	4.811753364	0.199160028	1
Crocc	-0.721065379	2.256687591	0.199238978	1
Ubn2	0.31184471	6.533441277	0.199332444	1
Prag1	-0.605004084	4.017238631	0.199354425	1
Rpl12	-0.31165033	6.328943826	0.19939096	1
Ralgapa2	0.288210236	5.240573352	0.199408368	1
Ssh2	0.243106128	5.924240004	0.199518941	1
Atp8b2	0.284667634	6.688866291	0.199643085	1
Ints6l	0.350592217	6.784944476	0.19969212	1
Srp14	-0.223020815	6.37398263	0.199742311	1
Cadm3	0.234641571	8.320820831	0.199947713	1
Ccbe1	0.410686381	1.729191212	0.200148952	1
Nop56	0.226477028	6.390599222	0.200703905	1
Tmem132a	-0.89514528	4.512172804	0.200880904	1
Egln2	-0.783827475	4.761979678	0.200994835	1
Casq1	-0.743854586	0.108659506	0.201123503	1
Mex3b	-0.356955855	3.611727797	0.201205535	1
Polrmt	-0.808502179	3.670174643	0.201267297	1
Slc44a5	0.320026773	3.727109381	0.201277663	1
Vcp	0.216126089	7.55896597	0.201551616	1
Zfp704	0.264215294	6.29267757	0.201924848	1
Slc35b4	0.238779545	6.033695351	0.201928255	1
Klhl20	0.252792239	5.491966087	0.201977596	1
Lgr6	-0.301050077	3.53379848	0.202020476	1
Tmem160	-0.752782547	2.747794155	0.202165245	1
Arhgef19	-0.788290824	2.227763701	0.202219009	1
N4bp3	-0.791183462	2.617265634	0.202264671	1
Zkscan2	0.35479085	5.662430324	0.202380354	1
Tctn3	0.287753815	4.324804589	0.202553912	1
Kif26b	0.223993759	5.857867556	0.202562703	1
Fmo1	0.345957642	3.43830674	0.202572239	1
Prepl	0.262230638	9.146320832	0.202627476	1
Etl4	0.220545717	6.17247544	0.202669784	1
Nek9	0.213539519	6.352875379	0.202689885	1
Chgb	0.207859959	8.382900009	0.203043068	1
Zfp423	-0.528886436	4.27666321	0.203177632	1
Tcp11l1	0.291792671	5.453651538	0.203284021	1
Mrpl12	-0.682375398	4.223272112	0.203343157	1
Ncoa4	0.24290224	6.036927422	0.203409101	1
Cpeb3	0.262183321	6.673930765	0.203493367	1
Kalrn	0.239540997	5.925084134	0.203702138	1
Ralgps1	0.230848406	6.321661197	0.203739161	1
Nop53	-0.471203417	4.897914742	0.203756334	1
Zscan26	0.281053278	6.092951586	0.203827011	1
Gbp3	0.40218212	2.854137594	0.20396228	1
Acot4	0.479253011	1.107062112	0.204054081	1
Tcp11l2	0.281565339	5.431976291	0.204325757	1
Glis3	0.363637612	1.848924041	0.204396244	1
Dcdc5	0.417115403	0.064755594	0.204618119	1
Pkd1l1	0.459861473	-0.486666549	0.204747236	1
Aak1	0.24035281	8.63607778	0.204872677	1
Ak6	-0.297227701	3.106605322	0.205008194	1
Lca5	0.31877306	3.690440677	0.205050571	1
Casp7	0.309316594	3.014810873	0.205198741	1
Vps18	-0.654338578	4.634288419	0.205483894	1
Pknox2	0.285965479	4.480996261	0.205513428	1
Serpina3n	-0.354275699	5.919209741	0.205563058	1
Rspo1	-0.485978492	0.974510093	0.205626263	1
Ndufb10	-0.27368165	6.487884871	0.205639788	1
Rnf126	-0.796056008	3.441015632	0.20572841	1
Nup205	0.251275843	5.140660461	0.205793821	1
Ackr2	0.390233378	1.101573761	0.205882791	1
Cbarp	-0.809208025	6.656977247	0.206339617	1
Nup98	0.258493816	5.508956575	0.206615725	1
Tro	0.234222513	7.758165841	0.206848374	1
Jam3	-0.273020779	5.397993958	0.206967277	1
Gpr21	0.432119	1.669638502	0.207000939	1
Nfrkb	0.291366386	4.835931025	0.207159721	1
Ermard	0.303975768	3.479851632	0.207370293	1
Enpp2	0.288420753	10.56839587	0.207404683	1
Zfpm2	0.307974771	4.325109194	0.207405362	1
Clasp1	0.205211048	7.414048984	0.207449155	1
Psg16	0.456878967	1.859868456	0.207494005	1
Cubn	0.386202446	1.074338913	0.207511668	1
C4b	0.441538935	4.292064048	0.207607065	1
Lins1	0.292156095	3.142333665	0.207898045	1
Cutc	-0.30623494	2.247623389	0.207913206	1
Gipc1	-0.697799386	5.351172015	0.208171628	1
Ncln	-0.835173061	4.802163857	0.208211062	1
Zcchc10	-0.304098145	2.938978912	0.208374792	1
Chd4	0.207850499	7.830226459	0.208376986	1
Pcdhga6	0.350026049	2.479746786	0.208585732	1
Pus7	0.296264748	5.33094422	0.209297979	1
Fam167a	0.368189868	2.35962803	0.209314372	1
Rbfox2	0.202759557	7.81858119	0.209431793	1
Anapc1	0.227735402	6.875273305	0.209547803	1
Nrk	0.621390033	0.92785479	0.20981241	1
Slc9a3r2	-0.616309641	5.808478428	0.209875009	1
Apbb3	0.304655285	4.688656831	0.209994279	1
Zfp28	0.293763159	3.003845538	0.210147802	1
Tmem40	-0.463630472	0.640506053	0.210160608	1
Ftsj3	0.243319181	5.240988092	0.210251242	1
Rps2	-0.295741792	5.937199277	0.210631631	1
Angpt4	-0.622802139	1.395885677	0.210688447	1
Ash1l	0.277815234	6.848996215	0.21075534	1
Tmem101	-0.411712217	4.408389719	0.210772889	1
Rnf208	-0.843599487	5.632011833	0.210894071	1
Gtpbp6	-0.762487163	2.203409789	0.210899073	1
Herc2	0.220610301	8.178973626	0.211237271	1
Plk5	-0.769788214	1.667193619	0.211474145	1
Sirt4	0.363728079	3.293769637	0.211693919	1
Abl2	0.221897186	6.130192657	0.211785422	1
Nsl1	0.455071438	-0.064372077	0.211795965	1
Igfbp2	-0.571628759	5.393457263	0.211856744	1
Hapln2	-0.319392458	5.429625253	0.21186318	1
Gna12	-0.572265792	6.807469289	0.211955917	1
Siah3	0.253997759	4.51260453	0.212076068	1
Ciart	0.31981559	3.111544574	0.21217426	1
Hspa2	-0.355403147	4.279948056	0.212186454	1
Mfsd13a	-0.697590889	3.300858531	0.212244064	1
Slc35d1	0.293854341	4.476415475	0.212248196	1
Gjb6	-0.234809398	6.50989535	0.212368107	1
Snrnp27	-0.242221266	4.803128589	0.212407895	1
Sostdc1	0.504071555	1.870616716	0.212543049	1
Dgat1	0.299942212	4.279790433	0.212627233	1
Card10	-0.821622777	3.635119184	0.212737301	1
Galnt14	0.326576153	3.739717132	0.212770868	1
Arhgap26	0.228470919	6.586239566	0.212968253	1
Rita1	-0.696432413	3.620609688	0.213060006	1
Coro6	0.385566648	5.537021736	0.213191688	1
Wdhd1	0.378761253	2.786509729	0.21326242	1
Atp2a2	0.238681076	10.0732056	0.21333648	1
Ccdc171	-0.377963787	0.871341029	0.213359264	1
Arfrp1	0.250748591	4.836758457	0.213468881	1
Asxl2	0.356618107	5.719148202	0.213478045	1
Zbtb12	-0.464275442	1.806095603	0.213486891	1
Caln1	0.226652468	8.186387629	0.213883724	1
Rapgef2	0.211111072	6.274201485	0.214103709	1
Myt1	0.273793871	4.342679618	0.214166311	1
Triobp	-0.58240286	2.76962163	0.214194256	1
Rufy2	0.262980155	6.562141593	0.214448753	1
Ndufb1-ps	-0.261537753	6.129547093	0.21450446	1
Cd302	-0.287980235	3.48127005	0.214660829	1
Gpn1	0.251545176	4.832914497	0.214716428	1
Rpl18a	-0.559115836	5.502994763	0.214783908	1
Luc7l	0.265642718	7.058882814	0.214801178	1
Fkbp1b	-0.288840916	4.562613131	0.214885284	1
Spry2	-0.251557795	5.182126557	0.215189009	1
Il18bp	0.320675158	2.25617825	0.215434238	1
Atf6b	-0.581385135	4.909840296	0.215497786	1
Grhl3	0.52009333	-0.009928914	0.215627011	1
Zbtb21	0.2670066	4.062223805	0.215670896	1
Tcf3	-0.60641715	3.433607561	0.215873853	1
Nmnat2	0.2001497	7.669534911	0.21618778	1
Gns	0.230830523	6.491978688	0.216237004	1
Atf7ip	0.220198755	6.335012293	0.216364899	1
Chd9	0.27227694	6.547697637	0.216395538	1
Plagl2	0.321260172	3.31197929	0.216509441	1
Eif2ak2	0.339963185	4.375430624	0.216515873	1
Ap3b2	0.316953957	6.842180523	0.216612158	1
Rnf166	-0.542423516	3.237681652	0.216656588	1
Fancm	0.310892495	4.420115806	0.216954109	1
Grin2a	0.299515928	6.140555374	0.216971228	1
Mmp9	-0.315503435	1.683571695	0.217125423	1
Lrguk	0.329385793	2.390691612	0.217196077	1
Supt6	0.226921856	7.199166682	0.217199282	1
Aip	-0.669005798	5.220932166	0.217446225	1
Nedd4l	0.22880467	6.296979103	0.217465668	1
Ndufb9	-0.430311596	5.488553527	0.21749866	1
Ggact	-0.355385678	3.829702021	0.217529285	1
Klhdc10	0.21481402	8.013356892	0.217953129	1
Ndn	-0.246078488	7.927165228	0.217990365	1
Alms1	0.343112466	3.776455087	0.218001496	1
Atrn	0.200914998	8.138302695	0.218062826	1
H2afj	-0.306977907	2.561373625	0.218184931	1
Pxdn	0.276272629	5.049277881	0.218297592	1
Tada2a	0.265054864	4.548396585	0.218384686	1
Npas2	-0.344016051	2.719974794	0.218392104	1
Dlgap3	-0.807951322	4.753274203	0.218514484	1
Ezh2	0.33154575	4.287969481	0.218552089	1
Rab5b	0.197613657	7.246184197	0.218692706	1
Itih5	0.280264872	6.372492694	0.218702066	1
Mtmr12	0.26517908	4.183945583	0.218720339	1
Adam22	0.279900904	8.553382854	0.218780274	1
Vwa5b1	0.270522612	3.261105629	0.218792215	1
Zfp808	0.459694483	0.717842227	0.218868382	1
Ccdc6	0.214408106	6.364352551	0.218903658	1
Nbea	0.253486954	7.883757226	0.218995863	1
Grk3	0.23248111	6.147728978	0.219043105	1
Cenpa	0.345758249	1.130321988	0.219116294	1
Mapk12	0.343976878	3.359188539	0.219129826	1
Baiap2l1	0.509387346	0.647929474	0.219405512	1
Mrpl57	-0.28633332	3.614354824	0.219516588	1
Smad3	0.249343056	4.750838252	0.219597671	1
Pcdhgc5	0.361667589	2.676206502	0.21963258	1
Ehmt1	0.25288891	5.129517598	0.219941738	1
Cntfr	-0.632210318	5.594975261	0.219972074	1
Plpp5	0.278067282	3.780300014	0.219994618	1
Sh3bp1	-0.71531813	0.989361629	0.22002277	1
Arrdc4	0.302425691	3.657368237	0.220097037	1
Mt3	-0.827530502	6.891798746	0.220151336	1
Naa16	0.359028309	3.669267857	0.220817166	1
Rpl29	-0.585360841	2.938093843	0.221005461	1
Trpm6	0.372124026	1.531174117	0.221330114	1
Dgcr6	-0.503896625	4.426591603	0.221398103	1
Ddo	0.279586013	3.158589303	0.221479218	1
Cgn	0.344413535	2.655547389	0.22159746	1
Elfn1	-0.424520829	3.740366496	0.221624407	1
Tmcc2	-0.452690737	7.12452912	0.221685825	1
Zim1	0.37388378	4.347004202	0.22180987	1
Fgfrl1	-0.451010559	4.674446793	0.221893747	1
Dab2	0.324416164	5.36805721	0.222032863	1
Npnt	0.265757443	4.663294676	0.222102107	1
Acads	-0.855514833	2.577376212	0.222108994	1
Irf5	-0.451668721	1.163710668	0.222113175	1
Sdad1	0.271578734	5.161785483	0.222219482	1
Polr2e	-0.801887512	4.129496484	0.222323648	1
Slc35c2	-0.600484956	4.684916202	0.222540949	1
Scn8a	0.21462022	8.514446616	0.222759925	1
Nup133	0.234051275	5.08344235	0.222886483	1
Rpl3-ps1	-0.811979315	4.758590934	0.223065658	1
Npy4r	0.435787921	0.856794782	0.223129684	1
Fam189a1	0.257829364	5.072871168	0.2232995	1
Snapc4	0.395724873	4.477377606	0.223334075	1
Pcdh15	0.294091906	5.18855673	0.223481949	1
Ninj1	-0.741336819	3.702813111	0.223487679	1
Simc1	0.300366124	4.301970014	0.223494995	1
Ino80b	-0.421889467	1.433601623	0.223586312	1
Ssbp4	-0.791703052	3.668132693	0.223699802	1
Btbd8	0.265010269	5.776161171	0.223719211	1
Sp8	-0.460790007	0.117644665	0.223801752	1
Cd274	-0.34021747	0.998329339	0.223810883	1
S100pbp	0.284808594	5.846801733	0.223920728	1
Rad54l2	0.242570659	5.568571388	0.223942648	1
Map3k19	0.308461935	2.601329117	0.224093156	1
Lmna	-0.718354603	3.984634884	0.22415796	1
Cstb	-0.293216222	4.317623937	0.224197501	1
Cd80	0.423296377	0.891780779	0.224269669	1
Ccdc134	0.283256804	3.985057236	0.224287963	1
Polr3b	0.232281906	5.037110833	0.224437448	1
Ank3	0.188795293	9.38842341	0.224464735	1
Rae1	0.250901693	5.089246836	0.224481358	1
Sfswap	0.251474313	5.611293018	0.22448206	1
Cdh2	0.223436777	6.605562303	0.2245103	1
Scx	-0.565142163	0.547503969	0.224568626	1
Npdc1	-0.613406351	6.041999759	0.224599729	1
Mpnd	-0.710505473	5.485077218	0.224603528	1
Fam171a2	-0.727757357	3.200360665	0.224678815	1
Akap13	0.234979734	5.170341016	0.224718413	1
Zfp618	0.267046966	4.053136458	0.224729828	1
Jph3	-0.55221955	5.985114449	0.224732794	1
Azin2	-0.749290705	4.365286004	0.224769876	1
Frem1	0.360635972	3.147588461	0.224811363	1
Arhgef12	0.199540966	7.938851638	0.224843405	1
Zbtb7b	-0.557924125	4.440449096	0.224933473	1
Ube2i	0.234690126	5.711451947	0.225101505	1
Mab21l1	0.269248263	3.591019141	0.225165972	1
Slc17a8	0.453681742	3.005954153	0.225171029	1
Sp100	0.558408019	2.342531976	0.225216031	1
Zfp111	0.28205488	3.750563119	0.225377535	1
Uggt1	0.222348909	6.458552654	0.22541065	1
Ino80d	0.292001236	5.656793244	0.225456666	1
Zdhhc5	0.207223499	6.235463507	0.225501713	1
Ssh1	0.275668315	5.136997114	0.225505415	1
Zfp14	0.290719318	4.224201803	0.225754654	1
Dbf4	0.420177709	1.599929424	0.225784322	1
Itsn1	0.209088987	7.521522205	0.226059033	1
Alkbh3	0.315076524	2.971655554	0.226435715	1
Pgls	-0.697402498	3.069374994	0.226491635	1
Prr5	-0.557898099	2.601242566	0.226574354	1
Ccdc187	0.276249726	3.306622216	0.226736837	1
Sfmbt2	0.339912961	4.115636485	0.22682373	1
Arhgap36	-0.5401028	5.1431803	0.226924305	1
Caskin1	-0.541744645	6.402953698	0.226925271	1
Msx2	-0.448939539	-0.421004093	0.226999	1
Cers5	0.216620577	5.801223364	0.227004717	1
Hivep1	0.225585903	5.584603814	0.227235465	1
Oprm1	0.425184022	1.774344459	0.227255326	1
Plpbp	0.208673151	6.116026532	0.227423267	1
Bbs2	0.242479775	4.672222084	0.227426806	1
Phf19	0.447949567	0.128627456	0.227466059	1
Slc35b3	0.322194222	3.991380683	0.227564391	1
Sgms2	0.264806707	4.297329887	0.227578886	1
Chka	0.224659875	6.198165744	0.227609483	1
Ctbp1	-0.426312896	6.898706313	0.227667425	1
Ccdc113	0.437783746	-0.328018994	0.227806293	1
Optn	0.232594388	5.051569531	0.227993935	1
Arglu1	0.373697982	7.431920474	0.228052741	1
Gse1	-0.706377836	3.467671311	0.228131559	1
Srek1	0.295120377	6.809981388	0.228162966	1
Tm2d3	-0.452778188	4.326174134	0.228164009	1
Trpc5	0.284619125	3.940244202	0.228258392	1
Hdc	0.36697416	0.901758147	0.228363316	1
Ubash3b	0.219347061	6.073318693	0.228511987	1
Rft1	0.247668508	4.208566593	0.228735217	1
Ppp1r37	-0.734175566	5.420139015	0.228987804	1
Imp3	-0.288446697	3.730801258	0.229059496	1
Slc35e4	-0.713948216	3.524932199	0.229066021	1
Slc9b2	0.411440275	0.278685624	0.229148134	1
Fbxl12os	0.43685171	1.698959251	0.229148776	1
Cblb	0.279888164	4.875000905	0.229260692	1
Kcnq3	0.293989056	7.120901253	0.22938904	1
Smg9	-0.570589654	3.694748849	0.229438346	1
Gnb2	-0.778238206	6.860162429	0.229701271	1
Tdgf1	1.033507343	1.460015791	0.229903297	1
Mien1	-0.316284701	3.263079557	0.229950004	1
Pstpip2	0.29204521	3.659822568	0.230005079	1
Tgfbr3	0.319095012	4.09916838	0.230286585	1
Tril	-0.209485792	6.765063808	0.230452885	1
Maea	-0.352124484	6.244142342	0.230614192	1
Tfdp1	0.215671651	5.630370928	0.230615294	1
Tmem198	-0.7833758	3.060515144	0.230779187	1
Pold4	-0.751128769	1.916404087	0.230780858	1
Klk8	-0.647242832	0.032261255	0.230787119	1
Elf5	0.354123549	0.497584376	0.230799534	1
Mau2	0.258950223	6.817073054	0.230874015	1
Tmem181b-ps	0.303104586	3.184973392	0.230965366	1
Cpsf3	0.230526893	5.728660747	0.23105222	1
Nudt18	-0.361223539	4.830442825	0.231141018	1
Nell1	0.235186537	5.494909753	0.231184136	1
Ahr	0.341439202	3.579684091	0.231227998	1
Lmf2	-0.602356274	3.867417842	0.231286169	1
Kcnk9	0.268408947	8.768151799	0.23131641	1
Nup155	0.334380762	5.230949037	0.231360485	1
Ppp1r35	-0.613304433	1.153796845	0.231395417	1
Igsf6	0.407867053	0.423696426	0.231520285	1
Gpr15	0.282789531	2.84284033	0.231614614	1
Lmln	0.24061964	4.693971874	0.231710967	1
Ier5l	-0.356704477	1.086295299	0.23182495	1
C1s1	0.430202374	0.770369913	0.231872724	1
Pex6	-0.70847151	4.122196246	0.231994398	1
Ankrd17	0.253840299	7.624004326	0.232008578	1
Armc2	0.305358954	1.987777581	0.232045413	1
Gbp9	0.427686162	2.916180153	0.232129352	1
Pdgfra	0.222860586	6.968378558	0.232185449	1
Sh2d4b	0.445523218	-0.37414404	0.232391675	1
Pag1	0.245228703	5.640603929	0.232455596	1
Wdr92	0.288240299	3.214756258	0.232676935	1
Gabrd	0.48007294	1.294140679	0.232853155	1
Poc5	0.229300035	5.227947065	0.232935	1
Myh14	-0.647738419	5.148478148	0.233008453	1
Cenpb	-0.370881682	6.629502163	0.233084011	1
Ucp3	-0.396535627	1.939547992	0.23319614	1
Pcyox1l	-0.3841557	3.855390557	0.233289041	1
Bloc1s4	-0.324020818	2.33910875	0.233592522	1
Emsy	0.239001939	5.947467167	0.233616488	1
Vinac1	0.411855817	0.046731679	0.233739799	1
Lpar2	0.460485959	-0.072449416	0.233781704	1
Zfp346	0.23889176	4.990457638	0.233815113	1
Vps33b	0.260513438	4.500464136	0.233964444	1
Mrps25	-0.264374015	5.021409604	0.23413507	1
Dgkd	0.243824463	6.256831312	0.234146641	1
Sfr1	-0.229564717	6.514825386	0.234203062	1
Ulbp1	0.546782931	0.909541468	0.234207343	1
Gbp5	0.394993241	1.611533894	0.234228469	1
Blcap	0.199078412	6.511241277	0.234364375	1
Nav3	0.22934148	5.875205784	0.234568891	1
Ftl1-ps1	-0.536887402	0.535033227	0.234803979	1
Atox1	-0.678978679	4.532801236	0.234941967	1
Nat2	-0.379126173	1.126238286	0.235109296	1
Vat1l	0.217226457	8.217423459	0.235126973	1
Alad	-0.639755822	4.686680071	0.235135111	1
Tspyl2	0.200128347	6.844323334	0.235373208	1
Mcrip1	-0.622779501	5.426269762	0.235478593	1
Fcor	-0.310543707	1.456240498	0.235570116	1
Npepl1	-0.542181293	3.689945048	0.235747678	1
Map3k21	0.322164851	1.583852111	0.235753665	1
Casz1	-0.470320932	3.544076446	0.235799884	1
Flvcr2	0.285963695	2.427633839	0.235878519	1
Slc9a7	0.321540133	4.744649657	0.235964125	1
Chfr	0.217398925	5.677695384	0.235983319	1
Fcgrt	-0.478855394	3.904450287	0.236058315	1
Tia1	0.338395745	6.918301582	0.236069805	1
Bud13	0.309559194	2.959066582	0.236069927	1
Xylt2	-0.565273178	4.106226111	0.236089236	1
Gpx4	-0.512129201	7.120672695	0.236132077	1
Dus3l	-0.646952816	4.510111318	0.236299416	1
Tacr1	0.271861931	3.98095267	0.236421213	1
Sirt2	-0.457711894	9.322023752	0.23646205	1
Htr4	0.327330648	1.838866041	0.236462776	1
Sphk2	-0.737476422	3.931340723	0.236526884	1
Hoxc5	-0.281328503	3.515262478	0.236591556	1
Rab3gap2	0.207275718	6.263247494	0.236643143	1
Eif4e2	0.202294918	6.387001876	0.237003504	1
Airn	0.287757652	2.092105728	0.237046428	1
Bnc2	0.371135667	0.511692961	0.237066796	1
Tek	0.243334371	4.860003412	0.237142023	1
Atoh7	0.315529502	1.148294378	0.237184658	1
Mta2	0.219279059	5.619018907	0.237289561	1
Mfsd4a	0.232964512	4.878930393	0.237433758	1
Insyn1	-0.67031719	5.019823731	0.237442215	1
Fam168a	0.191293851	9.111733894	0.23764079	1
Lamc1	0.238880425	6.531168618	0.23770773	1
Snrpb	-0.491201313	4.684736725	0.237723792	1
Steap3	-0.320502743	2.881401309	0.237839843	1
Rps26	-0.467822326	4.973716457	0.238008993	1
Avil	0.53655452	0.044953917	0.238082992	1
Fam69c	-0.331555185	1.91035641	0.238111181	1
Slc44a2	0.245093651	5.592281056	0.238132828	1
Naa80	-0.769210863	2.03220555	0.238142535	1
Rnf24	0.229877998	5.173272448	0.238332907	1
Map3k3	0.318123089	4.540040775	0.238400646	1
Ttc9b	-0.740328419	3.90755403	0.238467592	1
Tmem178b	0.243173862	8.067226287	0.238664729	1
Dffb	0.287235671	2.504450847	0.238762214	1
Engase	-0.565852546	2.885592194	0.238825182	1
Lypla2	-0.743648814	4.516227261	0.239104018	1
Lzts2	-0.849091226	3.717309118	0.239146031	1
Acyp1	-0.396337497	3.791183023	0.239253238	1
Sgo1	0.601137402	-0.13407368	0.239310008	1
Gngt2	0.424645529	-0.14692433	0.239336735	1
Tmem106c	0.296736995	4.560144424	0.239342591	1
Efl1	0.249752413	4.009538933	0.23945888	1
Arhgef15	0.256145659	4.38168347	0.239460104	1
Arntl2	0.421196591	1.189426691	0.23978053	1
Samsn1	-0.389033918	0.902402392	0.239848378	1
Isy1	0.25351472	4.405463077	0.239920917	1
Ppp1r12b	0.25579469	6.073897672	0.239990671	1
Phf21a	0.228727002	5.312719156	0.240013738	1
Zfp51	0.36861974	2.530851949	0.24002011	1
Tsr3	-0.578239504	3.210236954	0.240051896	1
Szrd1	-0.366082025	5.18707464	0.240189629	1
Dnaaf5	-0.393276592	2.91441903	0.240276233	1
Zbtb17	-0.64280919	3.308246965	0.240288173	1
Esyt3	0.29759456	1.286367891	0.24034557	1
Ahi1	0.237762069	8.588434928	0.240364265	1
Kdm4d	0.332771044	0.849375142	0.240545427	1
Zkscan4	0.293031959	2.068517577	0.240591843	1
Kcnh2	-0.639585112	5.666151058	0.240771474	1
Adgre1	0.296210201	2.781563093	0.240836424	1
Atp5f1	-0.203259989	8.43064305	0.2408501	1
Syde2	0.268751461	3.271857758	0.240875674	1
Sema6d	0.214567237	7.740162036	0.240906068	1
Rasgrf1	0.257646308	8.37423233	0.240915753	1
Egfem1	0.315033895	1.611780698	0.241038196	1
Lonrf1	0.252951151	3.838369015	0.241097547	1
Clpp	-0.66482601	4.263296776	0.241290095	1
Zfp324	0.268803232	3.624232339	0.241362784	1
Cfap54	0.36849342	3.174439574	0.241649611	1
Tgfb2	0.32493196	4.501151437	0.241724945	1
Scml2	0.410831083	0.758608647	0.241920903	1
Adat1	0.276327904	3.280898759	0.242210988	1
Axl	-0.239418702	6.167116265	0.242338765	1
Gpr161	0.2509777	4.016565457	0.242341369	1
Vegfb	-0.385024572	4.60076193	0.242520321	1
Abhd2	0.195633145	6.998612941	0.242567292	1
Cln8	-0.305661917	5.359810125	0.242598426	1
Mrpl34	-0.553946799	3.034649718	0.242616321	1
Cox7a2l	-0.420764278	5.767879985	0.242714368	1
Cdkn2b	-0.412735061	0.528400437	0.242872029	1
Tmbim6	-0.351541903	8.293384508	0.243014235	1
Psen1	0.230634775	6.101261807	0.243119342	1
Mvk	-0.749538467	4.673934773	0.243220101	1
Mpdz	0.207537607	5.920959929	0.243226643	1
Tfcp2	0.240508056	4.788202031	0.243372924	1
Poc1a	-0.446137802	0.974143437	0.243405812	1
Chrm1	0.361016498	0.771013488	0.243510148	1
Nudc	-0.307436963	6.237323955	0.243700239	1
Fance	-0.660859737	2.646559815	0.243827839	1
Prep	0.212669869	5.795520894	0.243975963	1
Fscn1	-0.59507797	6.895306876	0.24404852	1
E2f3	0.245821925	5.027214143	0.244081666	1
Utp15	0.263887224	4.989945641	0.24426418	1
Pigl	0.272347841	2.901024858	0.244353453	1
Asb5	-0.374927908	0.36131671	0.24445856	1
Stt3b	0.216508702	6.795473664	0.244555404	1
Eaf2	-0.37535957	0.655681903	0.24466145	1
Pura	-0.32259938	6.752532845	0.244665376	1
Trmo	-0.474439482	1.512524865	0.244957231	1
Asap1	0.190588443	6.917807564	0.245145368	1
Dpp6	0.201876313	8.30824064	0.245171892	1
Zfp456	0.47432344	-0.138251899	0.245503862	1
C1qc	-0.530850957	2.685976191	0.245738585	1
Smg1	0.271002422	7.321631367	0.24575105	1
Slc43a2	0.243830121	7.029933283	0.245819756	1
Ppp1r3b	0.329934708	1.804464639	0.245837491	1
Usp4	0.216583886	6.35672991	0.245850385	1
Xpnpep3	0.252118537	4.105475026	0.245872871	1
Rps4l	-0.869252011	2.297621349	0.245928104	1
Lims2	-0.536400357	4.983865164	0.245957917	1
Itgb5	-0.464554335	4.796229964	0.246163623	1
Rtraf	-0.264903717	5.690007402	0.246198949	1
Aim2	0.407090407	1.272708022	0.246219203	1
Cox6c	-0.361865476	7.497028521	0.246283264	1
Phc3	0.234680007	6.713546939	0.246407983	1
Ikbkb	0.234134319	5.333849939	0.246455108	1
Tbc1d9	0.190796918	7.087290009	0.246524016	1
Tceal3	-0.28369428	6.072014003	0.246575056	1
Mrpl52	-0.334676353	2.536152673	0.246587026	1
Synpo2	0.269112217	3.07133666	0.246622012	1
Zcchc2	0.265415168	5.128074602	0.246858071	1
Gpr157	0.291662217	2.191335771	0.246859255	1
Acin1	0.261620205	6.53300529	0.246859917	1
Zswim3	0.266526358	2.898128431	0.246863127	1
Clk4	0.303097594	6.349511204	0.246895866	1
Noxo1	0.378343872	0.325977611	0.246900646	1
Pard6a	-0.726440265	3.971129171	0.247115565	1
Zfp185	0.412267136	1.5830083	0.24716163	1
Dhx32	0.255234103	4.576799015	0.247397123	1
Ccl25	0.352024251	3.219753099	0.247583592	1
Ago3	0.237100003	7.050892311	0.24773665	1
Vps37d	-0.61145257	1.988684393	0.247840289	1
Trim47	-0.642854339	0.662538753	0.247891004	1
[truncated: 11,851 more rows]
