# Supplementary material for: Sex Differences in Behavioral and Brainstem Transcriptomic Neuroadaptations following Neonatal Opioid Exposure in Outbred Mice
Source: eNeuro. 2021 Sep 20;8(5):ENEURO.0143-21.2021. doi: 10.1523/ENEURO.0143-21.2021 (PMC8454922; doi:10.1523/ENEURO.0143-21.2021)
Supplement: Figure 10-7 — qPCR validation of six DE genes identified from the sex-combined RNA-seq dataset. Primer sequences for qPCR are provided, along with p values from the main effect of treatment from the two-way ANOVAs (sex and treatment as factors) and from the RNA-seq dataset. Download Figure 10-7, TXT file. [file enu-eN-NWR-0143-21-s08.txt]

Gene	Forward (5'-3')	Reverse	Pvalue.qPCR	Pvalue.RNA.seq	logFC.RNA.Seq	logCPM.RNA.Seq
Gabra6	TCAGTCCCAGCAAGAACTGTCT	GTGCCGAGCACTGATGCTTA	0.66	0.02	1.06	2.82
Hist1h2bc	ACACCAGCTCCAAGTGATCC	CCAGCACTGTTGAGTGGTACA	0.15	0.01	-0.33	4.08
Magel2	GCCTGCAGAATACGAGCTTC	TTAGTGAGGATGGGGACTGC	0.41	0.03	0.35	2.94
Onecut3	CGGAGTTCCAGCGCATGTC	GAGAAGGTGGCAGTAGCTGTC	0.39	0.03	0.34	1.16
Prkcg	AGAATGTCTTCCCTGGGTCC	GACAGACTTCCCGTAGGGCT	0.83	0.01	0.41	3.72
Slc6a2	TCAGCCTCTGGAAAGGAGTG	GGACCAGGAGCACAAACAAG	0.20	0.03	0.51	2.32
