# Supplementary material for: Sex Differences in Behavioral and Brainstem Transcriptomic Neuroadaptations following Neonatal Opioid Exposure in Outbred Mice
Source: eNeuro. 2021 Sep 20;8(5):ENEURO.0143-21.2021. doi: 10.1523/ENEURO.0143-21.2021 (PMC8454922; doi:10.1523/ENEURO.0143-21.2021)
Supplement: Figure 12-2 — Enrichment analysis, differential gene expression, males-only dataset. Download Figure 12-2, TXT file. [file enu-eN-NWR-0143-21-s11.txt]

# background genes	# genes	category	description	FDR value	genes	term name
187	21	KEGG Pathways	Huntington's disease	6.31E-05	Ndufa2|Ap2b1|Uqcr11|Dnah12|Ndufc2|Ndufc1|Dnah3|Polr2l|Polr2a|Uqcrq|Grin2b|Ep300|Dnah6|Htt|Dnah9|Dnah11|Ndufb6|Plcb2|Dnah17|Cox4i2|Dnah14	mmu05016
128	13	KEGG Pathways	Ribosome	0.0153	Rplp1|Rps29|Rpl10a|Rps21|Rpl36|Rplp2|Rps16|Rps28|Rps20|Rpl27a|Rps13|Rpl3l|Fau	mmu03010
95	11	KEGG Pathways	Circadian entrainment	0.0153	Adcy1|Ryr2|Gng11|Grin2b|Adcyap1r1|Ryr3|Kcnj6|Per3|Plcb2|Cacna1d|Cacna1c	mmu04713
145	13	KEGG Pathways	Retrograde endocannabinoid signaling	0.0235	Ndufa2|Adcy1|Gng11|Ndufc2|Cacna1b|Ndufc1|Itpr2|Ndufb6|Kcnj6|Plcb2|Cacna1d|Cacna1c|Gabra6	mmu04723
167	14	KEGG Pathways	Alzheimer's disease	0.0235	Ern1|Ndufa2|Uqcr11|Ndufc2|Ndufc1|Itpr2|Uqcrq|Grin2b|Ryr3|Ndufb6|Plcb2|Cox4i2|Cacna1d|Cacna1c	mmu05010
